# Supplementary material for: Comparative population genomics reveals genetic divergence and selection in lotus, Nelumbo nucifera
Source: BMC Genomics. 2020 Feb 11;21:146. doi: 10.1186/s12864-019-6376-8 (PMC7014656; doi:10.1186/s12864-019-6376-8)
Supplement: Supplementary file 11 — Additional file 11: Dataset S1. The lists of all the genes under artificial selection in cultivated lotus groups. [file 12864_2019_6376_MOESM11_ESM.xlsx]

## Sheet: Seed lotus
S1.1 List of the genes under artificial selection in seed lotus
Gene ID	Function Annotation
XM_010242506.1	product=protoporphyrinogen oxidase 1%2C chloroplastic;
XM_010242510.1	product=charged multivesicular body protein 7%2C transcript variant X1;
XM_010242511.1	product=charged multivesicular body protein 7%2C transcript variant X2;
XM_010242512.1	product=charged multivesicular body protein 7%2C transcript variant X3;
XM_010242513.1	product=charged multivesicular body protein 7%2C transcript variant X4;
XM_010242514.1	product=charged multivesicular body protein 7%2C transcript variant X5;
XM_010242515.1	product=charged multivesicular body protein 7%2C transcript variant X6;
XM_010242518.1	product=muscle M-line assembly protein unc-89;
XM_010242524.1	product=uncharacterized LOC104585590%2C transcript variant X1;
XM_010242525.1	product=uncharacterized LOC104585590%2C transcript variant X5;
XM_010242526.1	product=uncharacterized LOC104585590%2C transcript variant X6;
XM_010242527.1	product=aarF domain-containing protein kinase 4;
XM_010242529.1	product=flap endonuclease 1%2C transcript variant X1;
XM_010242530.1	product=flap endonuclease 1%2C transcript variant X2;
XM_010242531.1	product=flap endonuclease 1%2C transcript variant X3;
XM_010242532.1	product=uncharacterized protein C24B11.05;
XM_010242533.1	product=peptidyl-prolyl cis-trans isomerase%2C transcript variant X1;
XM_010242534.1	product=peptidyl-prolyl cis-trans isomerase%2C transcript variant X2;
XM_010242835.1	product=amino-acid permease BAT1 homolog%2C transcript variant X4;
XM_010243135.1	product=cyprosin-like;
XM_010243143.1	product=protein translocase subunit SECA1%2C chloroplastic%2C transcript variant X1;
XM_010243144.1	product=protein translocase subunit SECA1%2C chloroplastic%2C transcript variant X2;
XM_010243145.1	product=protein transport protein SEC23;
XM_010243146.1	product=L-cysteine desulfhydrase;
XM_010243147.1	product=uncharacterized LOC104586047;
XM_010243153.1	product=uncharacterized LOC104586051;
XM_010243154.1	product=5'-nucleotidase domain-containing protein 4;
XM_010243155.1	product=two-pore potassium channel 5-like;
XM_010243156.1	product=uncharacterized LOC104586056;
XM_010243157.1	product=uncharacterized LOC104586057%2C transcript variant X1;
XM_010243158.1	product=uncharacterized LOC104586057%2C transcript variant X4;
XM_010243161.1	product=uncharacterized LOC104586057%2C transcript variant X5;
XM_010243162.1	product=CBL-interacting serine/threonine-protein kinase 1;
XM_010243241.1	product=SWR1-complex protein 4;
XM_010243242.1	product=uncharacterized LOC104586110;
XM_010243243.1	product=phosphatidylcholine:diacylglycerol cholinephosphotransferase 1-like;
XM_010243245.1	product=BRCA1-associated protein%2C transcript variant X1;
XM_010243246.1	product=BRCA1-associated protein%2C transcript variant X2;
XM_010243247.1	product=SNF1-related protein kinase regulatory subunit gamma-like PV42a;
XM_010243248.1	product=topless-related protein 1-like%2C transcript variant X1;
XM_010243249.1	product=topless-related protein 1-like%2C transcript variant X2;
XM_010243250.1	product=auxin-responsive protein IAA28-like;
XM_010243251.1	product=transcription factor MYB82-like%2C transcript variant X1;
XM_010243252.1	product=TBC1 domain family member 17%2C transcript variant X1;
XM_010243253.1	product=TBC1 domain family member 17%2C transcript variant X2;
XM_010243254.1	product=TBC1 domain family member 17%2C transcript variant X3;
XM_010243255.1	product=PTI1-like tyrosine-protein kinase At3g15890;
XM_010243256.1	product=pre-mRNA-processing-splicing factor 8-like;
XM_010243262.1	product=uncharacterized LOC104586126;
XM_010243263.1	product=adenine phosphoribosyltransferase 5-like%2C transcript variant X1;
XM_010243264.1	product=adenine phosphoribosyltransferase 5-like%2C transcript variant X2;
XM_010243323.1	product=putative UDP-sugar transporter DDB_G0278631;
XM_010243455.1	product=uncharacterized LOC104586284%2C transcript variant X1;
XM_010243456.1	product=uncharacterized LOC104586284%2C transcript variant X2;
XM_010243475.1	product=uncharacterized LOC104586299;
XM_010243552.1	product=amino-acid permease BAT1 homolog%2C transcript variant X5;
XM_010244029.1	product=uncharacterized LOC104586718;
XM_010244035.1	product=LRR receptor-like serine/threonine-protein kinase FEI 1;
XM_010244039.1	product=homeobox-leucine zipper protein HAT5-like;
XM_010244040.1	product=glyceraldehyde-3-phosphate dehydrogenase 2%2C cytosolic;
XM_010244076.1	product=uncharacterized LOC104586747;
XM_010244077.1	product=2-aminoethanethiol dioxygenase%2C transcript variant X1;
XM_010244078.1	product=2-aminoethanethiol dioxygenase%2C transcript variant X2;
XM_010244079.1	product=probable aldehyde dehydrogenase;
XM_010244081.1	product=SNF1-related protein kinase regulatory subunit gamma-1-like;
XM_010244082.1	product=translation factor GUF1 homolog%2C mitochondrial;
XM_010244112.1	product=uncharacterized protein At3g28850-like;
XM_010244139.1	product=uncharacterized LOC104586786;
XM_010244145.1	product=uncharacterized LOC104586793;
XM_010244673.1	product=ubiquitin-like-specific protease 1D%2C transcript variant X1;
XM_010244674.1	product=ubiquitin-like-specific protease 1D%2C transcript variant X2;
XM_010244675.1	product=ubiquitin-like-specific protease 1D%2C transcript variant X3;
XM_010244676.1	product=ubiquitin-like-specific protease 1D%2C transcript variant X4;
XM_010244677.1	product=ubiquitin-like-specific protease 1D%2C transcript variant X5;
XM_010244678.1	product=ubiquitin-like-specific protease 1D%2C transcript variant X6;
XM_010244679.1	product=ubiquitin-like-specific protease 1D%2C transcript variant X7;
XM_010244680.1	product=serine/threonine-protein kinase HT1-like;
XM_010244682.1	product=deoxynucleoside triphosphate triphosphohydrolase SAMHD1 homolog%2C transcript variant X1;
XM_010244683.1	product=deoxynucleoside triphosphate triphosphohydrolase SAMHD1 homolog%2C transcript variant X2;
XM_010244690.1	product=uncharacterized LOC104587189%2C transcript variant X1;
XM_010244691.1	product=uncharacterized LOC104587189%2C transcript variant X2;
XM_010244694.1	product=protein farnesyltransferase subunit beta%2C transcript variant X1;
XM_010244695.1	product=protein farnesyltransferase subunit beta%2C transcript variant X2;
XM_010244696.1	product=protein farnesyltransferase subunit beta%2C transcript variant X3;
XM_010244698.1	product=protein farnesyltransferase subunit beta%2C transcript variant X4;
XM_010244699.1	product=polyamine oxidase-like%2C transcript variant X1;
XM_010244700.1	product=polyamine oxidase-like%2C transcript variant X2;
XM_010244711.1	product=CASP-like protein 4A3;
XM_010244728.1	product=carbonic anhydrase 2-like;
XM_010244729.1	product=AMSH-like ubiquitin thioesterase 2;
XM_010244734.1	product=putative phospholipid-transporting ATPase 8%2C transcript variant X1;
XM_010244736.1	product=putative phospholipid-transporting ATPase 8%2C transcript variant X2;
XM_010244737.1	product=putative phospholipid-transporting ATPase 8%2C transcript variant X3;
XM_010244747.1	product=serine/threonine-protein kinase ATM%2C transcript variant X1;
XM_010244758.1	product=probable monodehydroascorbate reductase%2C cytoplasmic isoform 2;
XM_010244759.1	product=pantothenate kinase 2%2C transcript variant X1;
XM_010244761.1	product=pantothenate kinase 2%2C transcript variant X2;
XM_010244762.1	product=pantothenate kinase 2%2C transcript variant X3;
XM_010244763.1	product=pantothenate kinase 2%2C transcript variant X4;
XM_010244770.1	product=myb-related protein 305;
XM_010244996.1	product=BTB/POZ domain-containing protein At3g44820-like%2C transcript variant X1;
XM_010245004.1	product=BTB/POZ domain-containing protein At3g44820-like%2C transcript variant X2;
XM_010245014.1	product=zinc-finger homeodomain protein 1-like;
XM_010245027.1	product=uncharacterized LOC104587412%2C transcript variant X1;
XM_010245035.1	product=uncharacterized LOC104587412%2C transcript variant X2;
XM_010245059.1	product=phosphatidylinositol-3-phosphatase myotubularin-1;
XM_010245146.1	product=putative SWI/SNF-related matrix-associated actin-dependent regulator of chromatin subfamily A member 3-like 2%2C transcript variant X1;
XM_010245155.1	product=putative SWI/SNF-related matrix-associated actin-dependent regulator of chromatin subfamily A member 3-like 2%2C transcript variant X2;
XM_010245161.1	product=putative SWI/SNF-related matrix-associated actin-dependent regulator of chromatin subfamily A member 3-like 2%2C transcript variant X3;
XM_010245169.1	product=putative SWI/SNF-related matrix-associated actin-dependent regulator of chromatin subfamily A member 3-like 2%2C transcript variant X4;
XM_010245465.1	product=uncharacterized LOC104587745;
XM_010245480.1	product=uncharacterized LOC104587759%2C transcript variant X1;
XM_010245482.1	product=peroxisome biogenesis protein 3-2-like;
XM_010245485.1	product=uncharacterized LOC104587763;
XM_010245486.1	product=universal stress protein A-like protein;
XM_010245500.1	product=trihelix transcription factor PTL;
XM_010245517.1	product=uncharacterized LOC104587793;
XM_010245726.1	product=alkaline/neutral invertase CINV1-like%2C transcript variant X1;
XM_010245734.1	product=alkaline/neutral invertase CINV1-like%2C transcript variant X2;
XM_010245744.1	product=low molecular weight phosphotyrosine protein phosphatase;
XM_010245750.1	product=serine/threonine-protein kinase D6PKL2-like%2C transcript variant X1;
XM_010245756.1	product=serine/threonine-protein kinase D6PKL2-like%2C transcript variant X2;
XM_010245764.1	product=serine/threonine-protein kinase D6PKL2-like%2C transcript variant X3;
XM_010246034.1	product=ras-related protein RIC1;
XM_010246035.1	product=anoctamin-like protein At1g73020;
XM_010246036.1	product=charged multivesicular body protein 1-like;
XM_010246038.1	product=uncharacterized LOC104588199;
XM_010246039.1	product=uncharacterized LOC104588200;
XM_010246040.1	product=uncharacterized LOC104588201%2C transcript variant X1;
XM_010246041.1	product=uncharacterized LOC104588201%2C transcript variant X2;
XM_010246042.1	product=probable protein phosphatase 2C 72%2C transcript variant X1;
XM_010246043.1	product=probable protein phosphatase 2C 72%2C transcript variant X2;
XM_010246044.1	product=60S ribosomal protein L31%2C transcript variant X1;
XM_010246045.1	product=60S ribosomal protein L31%2C transcript variant X2;
XM_010246046.1	product=uncharacterized LOC104588205;
XM_010246047.1	product=uncharacterized LOC104588206%2C transcript variant X1;
XM_010246048.1	product=uncharacterized LOC104588206%2C transcript variant X2;
XM_010246052.1	product=IAA-amino acid hydrolase ILR1-like 1;
XM_010246240.1	product=methylesterase 17-like;
XM_010246241.1	product=uncharacterized LOC104588355;
XM_010246248.1	product=cysteine desulfurase 2%2C chloroplastic;
XM_010246339.1	product=protein TPX2-like;
XM_010246433.1	product=D-galacturonate reductase-like;
XM_010247093.1	product=SPX domain-containing protein 4;
XM_010247094.1	product=paladin%2C transcript variant X1;
XM_010247095.1	product=paladin%2C transcript variant X2;
XM_010247096.1	product=paladin%2C transcript variant X3;
XM_010247098.1	product=transmembrane protein 184B%2C transcript variant X1;
XM_010247099.1	product=transmembrane protein 184B%2C transcript variant X2;
XM_010247100.1	product=DEAD-box ATP-dependent RNA helicase 3%2C chloroplastic;
XM_010247177.1	product=sacsin;
XM_010247904.1	product=autophagy protein 5%2C transcript variant X1;
XM_010247905.1	product=autophagy protein 5%2C transcript variant X2;
XM_010247980.1	product=putative 3%2C4-dihydroxy-2-butanone kinase%2C transcript variant X1;
XM_010247981.1	product=putative 3%2C4-dihydroxy-2-butanone kinase%2C transcript variant X2;
XM_010247982.1	product=putative 3%2C4-dihydroxy-2-butanone kinase%2C transcript variant X3;
XM_010247994.1	product=GRF1-interacting factor 1-like%2C transcript variant X1;
XM_010247995.1	product=GRF1-interacting factor 1-like%2C transcript variant X2;
XM_010247997.1	product=uncharacterized LOC104589622;
XM_010248001.1	product=coatomer subunit zeta-1-like;
XM_010248214.1	product=uncharacterized ATP-dependent helicase C23E6.02%2C transcript variant X1;
XM_010248215.1	product=uncharacterized ATP-dependent helicase C23E6.02%2C transcript variant X2;
XM_010248216.1	product=uncharacterized ATP-dependent helicase C23E6.02%2C transcript variant X3;
XM_010248217.1	product=uncharacterized ATP-dependent helicase C23E6.02%2C transcript variant X4;
XM_010248219.1	product=uncharacterized ATP-dependent helicase C23E6.02%2C transcript variant X6;
XM_010248265.1	product=putative glutamine amidotransferase YLR126C;
XM_010248275.1	product=pentatricopeptide repeat-containing protein At5g61400;
XM_010248278.1	product=phosphatidylinositol 3%2C4%2C5-trisphosphate 3-phosphatase and dual-specificity protein phosphatase PTEN-like;
XM_010248279.1	product=spindle and kinetochore-associated protein 2;
XM_010248281.1	product=uncharacterized LOC104589847%2C transcript variant X1;
XM_010248282.1	product=uncharacterized LOC104589847%2C transcript variant X2;
XM_010248283.1	product=uncharacterized LOC104589847%2C transcript variant X3;
XM_010248291.1	product=putative F-box protein At5g52610;
XM_010248471.1	product=phytochrome-associated serine/threonine-protein phosphatase;
XM_010248940.1	product=inositol phosphorylceramide glucuronosyltransferase 1;
XM_010248942.1	product=cathepsin B-like;
XM_010248946.1	product=probable Histone-lysine N-methyltransferase ATXR5;
XM_010248976.1	product=ABC transporter G family member 22-like;
XM_010249268.1	product=50S ribosomal protein L3-2%2C chloroplastic;
XM_010249331.1	product=protein phosphatase 2C 32%2C transcript variant X1;
XM_010249343.1	product=uncharacterized LOC104590602%2C transcript variant X1;
XM_010249423.1	product=exocyst complex component SEC8;
XM_010249432.1	product=uncharacterized LOC104590698;
XM_010249471.1	product=uncharacterized LOC104590602%2C transcript variant X3;
XM_010249529.1	product=uncharacterized LOC104590602%2C transcript variant X4;
XM_010249566.1	product=uncharacterized LOC104590813;
XM_010249567.1	product=germin-like protein 5-1;
XM_010249614.1	product=uncharacterized LOC104590859;
XM_010249615.1	product=uncharacterized LOC104590836%2C transcript variant X1;
XM_010249621.1	product=uncharacterized LOC104590865;
XM_010249647.1	product=uncharacterized LOC104590888%2C transcript variant X1;
XM_010249669.1	product=uncharacterized LOC104590836%2C transcript variant X2;
XM_010249729.1	product=uncharacterized LOC104590836%2C transcript variant X3;
XM_010249743.1	product=pentatricopeptide repeat-containing protein At3g14730;
XM_010249780.1	product=uncharacterized LOC104590836%2C transcript variant X4;
XM_010249852.1	product=uncharacterized LOC104590836%2C transcript variant X5;
XM_010249882.1	product=60S ribosomal protein L28-2-like;
XM_010249883.1	product=uncharacterized protein C6G9.01c-like;
XM_010249899.1	product=uncharacterized LOC104590836%2C transcript variant X6;
XM_010250090.1	product=pyruvate kinase%2C cytosolic isozyme%2C transcript variant X1;
XM_010250098.1	product=pyruvate kinase%2C cytosolic isozyme%2C transcript variant X2;
XM_010250106.1	product=pyruvate kinase%2C cytosolic isozyme%2C transcript variant X3;
XM_010250110.1	product=uncharacterized LOC104591302;
XM_010250111.1	product=uncharacterized LOC104591303;
XM_010250112.1	product=pyruvate kinase%2C cytosolic isozyme%2C transcript variant X4;
XM_010250115.1	product=cytochrome P450 77A2-like;
XM_010250118.1	product=pyruvate kinase%2C cytosolic isozyme-like%2C transcript variant X1;
XM_010250124.1	product=pyruvate kinase%2C cytosolic isozyme-like%2C transcript variant X2;
XM_010250129.1	product=aquaporin TIP3-1-like;
XM_010250134.1	product=uncharacterized LOC104591334%2C transcript variant X1;
XM_010250140.1	product=uncharacterized LOC104591334%2C transcript variant X2;
XM_010250148.1	product=aquaporin TIP3-1-like;
XM_010250181.1	product=probable prefoldin subunit 2%2C transcript variant X1;
XM_010250184.1	product=probable prefoldin subunit 2%2C transcript variant X2;
XM_010250202.1	product=GDSL esterase/lipase At5g62930-like%2C transcript variant X1;
XM_010250203.1	product=GDSL esterase/lipase At5g62930-like%2C transcript variant X2;
XM_010250219.1	product=APO protein 4%2C mitochondrial%2C transcript variant X1;
XM_010250223.1	product=U3 small nucleolar ribonucleoprotein protein MPP10%2C transcript variant X1;
XM_010250224.1	product=U3 small nucleolar ribonucleoprotein protein MPP10%2C transcript variant X2;
XM_010250225.1	product=60S ribosomal protein L35-like;
XM_010250227.1	product=APO protein 4%2C mitochondrial%2C transcript variant X2;
XM_010250237.1	product=APO protein 4%2C mitochondrial%2C transcript variant X3;
XM_010250245.1	product=APO protein 4%2C mitochondrial%2C transcript variant X4;
XM_010250246.1	product=serine/threonine protein phosphatase 2A 55 kDa regulatory subunit B beta isoform-like%2C transcript variant X1;
XM_010250247.1	product=serine/threonine protein phosphatase 2A 55 kDa regulatory subunit B beta isoform-like%2C transcript variant X2;
XM_010250248.1	product=serine/threonine protein phosphatase 2A 55 kDa regulatory subunit B beta isoform-like%2C transcript variant X3;
XM_010250254.1	product=APO protein 4%2C mitochondrial%2C transcript variant X5;
XM_010250260.1	product=uncharacterized LOC104591437%2C transcript variant X1;
XM_010250261.1	product=uncharacterized LOC104591437%2C transcript variant X3;
XM_010250262.1	product=uncharacterized LOC104591437%2C transcript variant X4;
XM_010250263.1	product=APO protein 4%2C mitochondrial%2C transcript variant X6;
XM_010250264.1	product=uncharacterized LOC104591437%2C transcript variant X5;
XM_010250265.1	product=uncharacterized LOC104591438%2C transcript variant X1;
XM_010250266.1	product=uncharacterized LOC104591438%2C transcript variant X2;
XM_010250267.1	product=uncharacterized LOC104591438%2C transcript variant X3;
XM_010250268.1	product=uncharacterized LOC104591438%2C transcript variant X4;
XM_010250269.1	product=high affinity nitrate transporter 2.5;
XM_010250270.1	product=alpha-glucan water dikinase%2C chloroplastic%2C transcript variant X1;
XM_010250271.1	product=alpha-glucan water dikinase%2C chloroplastic%2C transcript variant X2;
XM_010250272.1	product=APO protein 4%2C mitochondrial%2C transcript variant X7;
XM_010250273.1	product=uncharacterized LOC104591441;
XM_010250274.1	product=heme-binding protein 2-like;
XM_010250275.1	product=uncharacterized LOC104591443;
XM_010250276.1	product=motile sperm domain-containing protein 2;
XM_010250280.1	product=APO protein 4%2C mitochondrial%2C transcript variant X8;
XM_010250285.1	product=short-chain dehydrogenase TIC 32%2C chloroplastic-like;
XM_010250286.1	product=uncharacterized LOC104591451%2C transcript variant X1;
XM_010250287.1	product=uncharacterized LOC104591451%2C transcript variant X2;
XM_010250288.1	product=APO protein 4%2C mitochondrial%2C transcript variant X9;
XM_010250293.1	product=L-tryptophan--pyruvate aminotransferase 1;
XM_010250294.1	product=tryptophan aminotransferase-related protein 2-like%2C transcript variant X1;
XM_010250295.1	product=tryptophan aminotransferase-related protein 2-like%2C transcript variant X2;
XM_010250296.1	product=tryptophan aminotransferase-related protein 2-like%2C transcript variant X3;
XM_010250297.1	product=tryptophan aminotransferase-related protein 2-like%2C transcript variant X4;
XM_010250298.1	product=tryptophan aminotransferase-related protein 2-like%2C transcript variant X5;
XM_010250299.1	product=denticleless protein homolog%2C transcript variant X1;
XM_010250300.1	product=denticleless protein homolog%2C transcript variant X2;
XM_010250302.1	product=mitogen-activated protein kinase kinase 3;
XM_010250314.1	product=uncharacterized LOC104591472%2C transcript variant X1;
XM_010250315.1	product=uncharacterized LOC104591472%2C transcript variant X2;
XM_010250318.1	product=uncharacterized LOC104591473;
XM_010250321.1	product=F-box protein At1g70590;
XM_010250329.1	product=mitochondrial intermembrane space import and assembly protein 40;
XM_010250333.1	product=U-box domain-containing protein 10;
XM_010250337.1	product=uncharacterized LOC104591494;
XM_010250338.1	product=uncharacterized LOC104591495;
XM_010250340.1	product=plant intracellular Ras-group-related LRR protein 1-like;
XM_010250341.1	product=uncharacterized LOC104591497%2C transcript variant X1;
XM_010250342.1	product=uncharacterized LOC104591497%2C transcript variant X2;
XM_010250343.1	product=pentatricopeptide repeat-containing protein At2g33760-like;
XM_010250344.1	product=putative glucose-6-phosphate 1-epimerase;
XM_010250345.1	product=ribosomal RNA-processing protein 8%2C transcript variant X1;
XM_010250346.1	product=ribosomal RNA-processing protein 8%2C transcript variant X2;
XM_010250348.1	product=uncharacterized LOC104591501;
XM_010250349.1	product=serine/threonine-protein kinase HT1-like%2C transcript variant X1;
XM_010250350.1	product=serine/threonine-protein kinase HT1-like%2C transcript variant X2;
XM_010250351.1	product=serine/threonine-protein kinase HT1-like%2C transcript variant X3;
XM_010250352.1	product=serine/threonine-protein kinase HT1-like%2C transcript variant X4;
XM_010250353.1	product=serine/threonine-protein kinase HT1-like%2C transcript variant X5;
XM_010250354.1	product=serine/threonine-protein kinase HT1-like%2C transcript variant X6;
XM_010250370.1	product=uncharacterized LOC104591515;
XM_010250383.1	product=serine/threonine-protein kinase WNK8-like;
XM_010250387.1	product=golgin subfamily A member 6-like protein 22;
XM_010250390.1	product=serine/threonine-protein kinase AFC2-like%2C transcript variant X1;
XM_010250391.1	product=serine/threonine-protein kinase AFC2-like%2C transcript variant X2;
XM_010250392.1	product=cytochrome P450 71A1-like%2C transcript variant X1;
XM_010250393.1	product=cytochrome P450 71A1-like%2C transcript variant X2;
XM_010250396.1	product=E3 ubiquitin-protein ligase RGLG2%2C transcript variant X1;
XM_010250397.1	product=E3 ubiquitin-protein ligase RGLG2%2C transcript variant X2;
XM_010250398.1	product=transcription factor TRY-like;
XM_010250399.1	product=E3 ubiquitin-protein ligase RGLG2%2C transcript variant X3;
XM_010250413.1	product=uncharacterized LOC104591545%2C transcript variant X1;
XM_010250414.1	product=uncharacterized LOC104591545%2C transcript variant X2;
XM_010250415.1	product=uncharacterized LOC104591545%2C transcript variant X3;
XM_010250416.1	product=uncharacterized LOC104591545%2C transcript variant X4;
XM_010250417.1	product=protein-L-isoaspartate O-methyltransferase-like;
XM_010250418.1	product=uncharacterized LOC104591548;
XM_010250425.1	product=alpha/beta hydrolase domain-containing protein 17B-like;
XM_010250436.1	product=actin-related protein 3%2C transcript variant X1;
XM_010250455.1	product=ALBINO3-like protein 1%2C chloroplastic;
XM_010250456.1	product=probable UDP-N-acetylglucosamine--peptide N-acetylglucosaminyltransferase SPINDLY;
XM_010250457.1	product=photosystem II core complex proteins psbY%2C chloroplastic-like;
XM_010250459.1	product=BAG family molecular chaperone regulator 2;
XM_010250460.1	product=pentatricopeptide repeat-containing protein At3g46610;
XM_010250465.1	product=very-long-chain 3-oxoacyl-CoA reductase 1-like;
XM_010250475.1	product=zinc finger CCCH domain-containing protein 67%2C transcript variant X1;
XM_010250476.1	product=zinc finger CCCH domain-containing protein 67%2C transcript variant X2;
XM_010250477.1	product=lysine-specific demethylase REF6%2C transcript variant X1;
XM_010250478.1	product=lysine-specific demethylase REF6%2C transcript variant X2;
XM_010250480.1	product=uncharacterized LOC104591591%2C transcript variant X1;
XM_010250481.1	product=uncharacterized LOC104591591%2C transcript variant X2;
XM_010250482.1	product=uncharacterized LOC104591591%2C transcript variant X3;
XM_010250483.1	product=uncharacterized LOC104591591%2C transcript variant X4;
XM_010250484.1	product=uncharacterized LOC104591591%2C transcript variant X6;
XM_010250485.1	product=myosin-11%2C transcript variant X1;
XM_010250487.1	product=myosin-11%2C transcript variant X2;
XM_010250488.1	product=myosin-11%2C transcript variant X3;
XM_010250489.1	product=cystinosin homolog%2C transcript variant X1;
XM_010250490.1	product=cystinosin homolog%2C transcript variant X2;
XM_010250491.1	product=cystinosin homolog%2C transcript variant X3;
XM_010250492.1	product=cystinosin homolog%2C transcript variant X4;
XM_010250493.1	product=cystinosin homolog%2C transcript variant X6;
XM_010250494.1	product=cystinosin homolog%2C transcript variant X7;
XM_010250495.1	product=cystinosin homolog%2C transcript variant X8;
XM_010250496.1	product=cystinosin homolog%2C transcript variant X9;
XM_010250497.1	product=uncharacterized LOC104591596;
XM_010250521.1	product=probable ubiquitin-like-specific protease 2A%2C transcript variant X1;
XM_010250522.1	product=probable ubiquitin-like-specific protease 2A%2C transcript variant X2;
XM_010250523.1	product=26S proteasome non-ATPase regulatory subunit 6 homolog;
XM_010250578.1	product=uncharacterized LOC104591644;
XM_010250579.1	product=3-oxoacyl-[acyl-carrier-protein] reductase 4;
XM_010250584.1	product=uncharacterized LOC104591649;
XM_010250585.1	product=protein Iojap-related%2C mitochondrial;
XM_010250586.1	product=uncharacterized LOC104591651;
XM_010250587.1	product=uncharacterized LOC104591652;
XM_010250588.1	product=ATP-dependent DNA helicase Q-like 5%2C transcript variant X1;
XM_010250589.1	product=ATP-dependent DNA helicase Q-like 5%2C transcript variant X2;
XM_010250590.1	product=malate synthase%2C glyoxysomal;
XM_010250592.1	product=phenol 2-monooxygenase%2C transcript variant X1;
XM_010250593.1	product=phenol 2-monooxygenase%2C transcript variant X2;
XM_010250594.1	product=phenol 2-monooxygenase%2C transcript variant X3;
XM_010250595.1	product=uncharacterized LOC104591656%2C transcript variant X1;
XM_010250596.1	product=uncharacterized LOC104591656%2C transcript variant X2;
XM_010250597.1	product=uncharacterized LOC104591656%2C transcript variant X3;
XM_010250598.1	product=cyclin-dependent kinase G-2-like%2C transcript variant X1;
XM_010250600.1	product=cyclin-dependent kinase G-2-like%2C transcript variant X5;
XM_010250601.1	product=cyclin-dependent kinase G-2-like%2C transcript variant X6;
XM_010250602.1	product=flocculation protein FLO11-like;
XM_010250603.1	product=protein TPLATE-like;
XM_010250604.1	product=uncharacterized protein At1g04910;
XM_010250605.1	product=lipoxygenase 6%2C chloroplastic;
XM_010250606.1	product=urease%2C transcript variant X1;
XM_010250607.1	product=urease%2C transcript variant X2;
XM_010250608.1	product=urease%2C transcript variant X3;
XM_010250610.1	product=urease%2C transcript variant X4;
XM_010250611.1	product=urease%2C transcript variant X5;
XM_010250612.1	product=urease%2C transcript variant X6;
XM_010250613.1	product=urease%2C transcript variant X7;
XM_010250614.1	product=urease%2C transcript variant X8;
XM_010250615.1	product=urease%2C transcript variant X9;
XM_010250616.1	product=probable aspartyl aminopeptidase%2C transcript variant X1;
XM_010250617.1	product=probable aspartyl aminopeptidase%2C transcript variant X2;
XM_010250618.1	product=sister chromatid cohesion 1 protein 2%2C transcript variant X1;
XM_010250619.1	product=sister chromatid cohesion 1 protein 2%2C transcript variant X2;
XM_010250620.1	product=adenylate kinase 4;
XM_010250621.1	product=probable pre-mRNA-splicing factor ATP-dependent RNA helicase;
XM_010250656.1	product=calcium-binding protein CML37-like;
XM_010250658.1	product=uncharacterized protein At3g27210;
XM_010250662.1	product=mannosyl-oligosaccharide glucosidase GCS1%2C transcript variant X1;
XM_010250663.1	product=uncharacterized LOC104591695%2C transcript variant X1;
XM_010250664.1	product=uncharacterized LOC104591695%2C transcript variant X2;
XM_010250697.1	product=uncharacterized LOC104591714;
XM_010250698.1	product=cytochrome P450 78A5-like;
XM_010250701.1	product=uncharacterized LOC104591721;
XM_010250702.1	product=uncharacterized LOC104591722%2C transcript variant X1;
XM_010250703.1	product=uncharacterized LOC104591722%2C transcript variant X2;
XM_010250705.1	product=uncharacterized LOC104591722%2C transcript variant X3;
XM_010250706.1	product=uncharacterized LOC104591722%2C transcript variant X4;
XM_010250707.1	product=F-box protein At1g67340-like%2C transcript variant X1;
XM_010250708.1	product=F-box protein At1g67340-like%2C transcript variant X2;
XM_010250709.1	product=ubiquitin-like modifier-activating enzyme 5%2C transcript variant X1;
XM_010250710.1	product=ubiquitin-like modifier-activating enzyme 5%2C transcript variant X2;
XM_010250711.1	product=uncharacterized LOC104591726%2C transcript variant X1;
XM_010250712.1	product=uncharacterized LOC104591726%2C transcript variant X2;
XM_010250714.1	product=uncharacterized LOC104591726%2C transcript variant X3;
XM_010250715.1	product=deoxycytidylate deaminase%2C transcript variant X2;
XM_010250716.1	product=deoxycytidylate deaminase%2C transcript variant X4;
XM_010250717.1	product=deoxycytidylate deaminase%2C transcript variant X5;
XM_010250718.1	product=deoxycytidylate deaminase%2C transcript variant X6;
XM_010250719.1	product=deoxycytidylate deaminase%2C transcript variant X7;
XM_010250721.1	product=ribonucleoside-diphosphate reductase small chain-like;
XM_010250726.1	product=uncharacterized LOC104591732;
XM_010250729.1	product=glucuronoxylan 4-O-methyltransferase 1-like;
XM_010250730.1	product=non-specific lipid transfer protein GPI-anchored 1-like;
XM_010250731.1	product=F-box only protein 6-like%2C transcript variant X1;
XM_010250733.1	product=F-box only protein 6-like%2C transcript variant X2;
XM_010250734.1	product=protein transport protein Sec61 subunit gamma-like;
XM_010250735.1	product=peroxidase 55-like;
XM_010250736.1	product=nuclear transcription factor Y subunit C-1-like;
XM_010250737.1	product=uncharacterized LOC104591743;
XM_010250743.1	product=mediator of RNA polymerase II transcription subunit 30-like;
XM_010250744.1	product=nuclear transport factor 2-like;
XM_010250749.1	product=uncharacterized LOC104591752;
XM_010250757.1	product=F-box/LRR-repeat protein At5g63520%2C transcript variant X1;
XM_010250758.1	product=F-box/LRR-repeat protein At5g63520%2C transcript variant X2;
XM_010250760.1	product=F-box/LRR-repeat protein At5g63520%2C transcript variant X3;
XM_010250761.1	product=squamosa promoter-binding-like protein 18%2C transcript variant X1;
XM_010250762.1	product=squamosa promoter-binding-like protein 18%2C transcript variant X2;
XM_010250763.1	product=squamosa promoter-binding-like protein 18%2C transcript variant X3;
XM_010250764.1	product=squamosa promoter-binding-like protein 18%2C transcript variant X4;
XM_010250765.1	product=squamosa promoter-binding-like protein 18%2C transcript variant X5;
XM_010250766.1	product=squamosa promoter-binding-like protein 18%2C transcript variant X6;
XM_010250767.1	product=uncharacterized LOC104591760%2C transcript variant X1;
XM_010250768.1	product=uncharacterized LOC104591760%2C transcript variant X2;
XM_010250778.1	product=uncharacterized LOC104591767;
XM_010250783.1	product=probable metal-nicotianamine transporter YSL6;
XM_010250785.1	product=11-beta-hydroxysteroid dehydrogenase 1B-like%2C transcript variant X1;
XM_010250786.1	product=11-beta-hydroxysteroid dehydrogenase 1B-like%2C transcript variant X2;
XM_010250787.1	product=recQ-mediated genome instability protein 1%2C transcript variant X1;
XM_010250788.1	product=recQ-mediated genome instability protein 1%2C transcript variant X2;
XM_010250789.1	product=recQ-mediated genome instability protein 1%2C transcript variant X3;
XM_010250790.1	product=recQ-mediated genome instability protein 1%2C transcript variant X4;
XM_010250792.1	product=transcription factor TCP20-like%2C transcript variant X1;
XM_010250793.1	product=transcription factor TCP20-like%2C transcript variant X2;
XM_010250810.1	product=uncharacterized LOC104591787;
XM_010250811.1	product=GEM-like protein 4;
XM_010250812.1	product=glutamate-1-semialdehyde 2%2C1-aminomutase%2C chloroplastic-like;
XM_010250813.1	product=RNA-binding protein 12;
XM_010250814.1	product=membrane-anchored ubiquitin-fold protein 3-like%2C transcript variant X1;
XM_010250815.1	product=membrane-anchored ubiquitin-fold protein 3-like%2C transcript variant X2;
XM_010250816.1	product=RNA pseudouridine synthase 7%2C transcript variant X1;
XM_010250817.1	product=RNA pseudouridine synthase 7%2C transcript variant X2;
XM_010250818.1	product=glutaredoxin-C1-like;
XM_010250819.1	product=regulation of nuclear pre-mRNA domain-containing protein 2-like%2C transcript variant X1;
XM_010250820.1	product=regulation of nuclear pre-mRNA domain-containing protein 2-like%2C transcript variant X2;
XM_010250821.1	product=regulation of nuclear pre-mRNA domain-containing protein 2-like%2C transcript variant X3;
XM_010250822.1	product=regulation of nuclear pre-mRNA domain-containing protein 2-like%2C transcript variant X4;
XM_010250823.1	product=miraculin-like;
XM_010250828.1	product=glycerophosphodiester phosphodiesterase GDPD1%2C chloroplastic-like;
XM_010250836.1	product=F-box/LRR-repeat protein 4;
XM_010250846.1	product=pentatricopeptide repeat-containing protein At1g26900%2C mitochondrial%2C transcript variant X1;
XM_010250848.1	product=pentatricopeptide repeat-containing protein At1g26900%2C mitochondrial%2C transcript variant X2;
XM_010250849.1	product=pentatricopeptide repeat-containing protein At1g26900%2C mitochondrial%2C transcript variant X3;
XM_010250850.1	product=zinc finger protein CONSTANS-LIKE 14-like;
XM_010250868.1	product=ankyrin repeat and SAM domain-containing protein 6%2C transcript variant X1;
XM_010250869.1	product=B3 domain-containing transcription factor FUS3-like%2C transcript variant X1;
XM_010250870.1	product=B3 domain-containing transcription factor FUS3-like%2C transcript variant X2;
XM_010250871.1	product=B3 domain-containing transcription factor FUS3-like%2C transcript variant X3;
XM_010250872.1	product=B3 domain-containing transcription factor FUS3-like%2C transcript variant X4;
XM_010250873.1	product=B3 domain-containing transcription factor FUS3-like%2C transcript variant X5;
XM_010250874.1	product=B3 domain-containing transcription factor FUS3-like%2C transcript variant X6;
XM_010250875.1	product=uncharacterized LOC104591825%2C transcript variant X1;
XM_010250876.1	product=uncharacterized LOC104591825%2C transcript variant X2;
XM_010250877.1	product=V-type proton ATPase subunit C-like;
XM_010250878.1	product=transcription factor bHLH137-like;
XM_010250880.1	product=uncharacterized LOC104591829;
XM_010250881.1	product=mitochondrial phosphate carrier protein 3%2C mitochondrial;
XM_010250882.1	product=protein FAR-RED IMPAIRED RESPONSE 1-like;
XM_010250883.1	product=RNA polymerase II C-terminal domain phosphatase-like 3;
XM_010250885.1	product=uncharacterized LOC104591834;
XM_010250890.1	product=ATP-dependent Clp protease ATP-binding subunit clpA homolog CD4B%2C chloroplastic;
XM_010250891.1	product=uncharacterized LOC104591838%2C transcript variant X1;
XM_010250892.1	product=uncharacterized LOC104591838%2C transcript variant X2;
XM_010250893.1	product=uncharacterized LOC104591838%2C transcript variant X3;
XM_010250894.1	product=uncharacterized LOC104591838%2C transcript variant X4;
XM_010250895.1	product=uncharacterized LOC104591838%2C transcript variant X5;
XM_010250896.1	product=uncharacterized LOC104591838%2C transcript variant X6;
XM_010250897.1	product=uncharacterized LOC104591838%2C transcript variant X7;
XM_010250898.1	product=uncharacterized LOC104591838%2C transcript variant X8;
XM_010250899.1	product=intracellular ribonuclease LX-like%2C transcript variant X1;
XM_010250900.1	product=intracellular ribonuclease LX-like%2C transcript variant X2;
XM_010250906.1	product=auxin response factor 2-like%2C transcript variant X1;
XM_010250907.1	product=auxin response factor 2-like%2C transcript variant X2;
XM_010250909.1	product=light-regulated protein;
XM_010250910.1	product=putative pentatricopeptide repeat-containing protein At2g01510%2C transcript variant X1;
XM_010250912.1	product=putative pentatricopeptide repeat-containing protein At2g01510%2C transcript variant X2;
XM_010250913.1	product=putative pentatricopeptide repeat-containing protein At2g01510%2C transcript variant X3;
XM_010250914.1	product=inactive leucine-rich repeat receptor-like protein kinase CORYNE;
XM_010250915.1	product=uncharacterized LOC104591851%2C transcript variant X1;
XM_010250916.1	product=uncharacterized LOC104591851%2C transcript variant X2;
XM_010250917.1	product=uncharacterized LOC104591851%2C transcript variant X3;
XM_010250918.1	product=ADP-ribosylation factor GTPase-activating protein AGD3;
XM_010250928.1	product=uncharacterized LOC104591860%2C transcript variant X1;
XM_010250929.1	product=uncharacterized LOC104591860%2C transcript variant X2;
XM_010250930.1	product=trihelix transcription factor GT-2-like;
XM_010250932.1	product=heme-binding protein 2-like;
XM_010250933.1	product=histone-lysine N-methyltransferase%2C H3 lysine-9 specific SUVH4%2C transcript variant X1;
XM_010250934.1	product=histone-lysine N-methyltransferase%2C H3 lysine-9 specific SUVH4%2C transcript variant X2;
XM_010250935.1	product=histone-lysine N-methyltransferase%2C H3 lysine-9 specific SUVH4%2C transcript variant X3;
XM_010250936.1	product=histone-lysine N-methyltransferase%2C H3 lysine-9 specific SUVH4%2C transcript variant X4;
XM_010250937.1	product=histone-lysine N-methyltransferase%2C H3 lysine-9 specific SUVH4%2C transcript variant X5;
XM_010250938.1	product=protein MEI2-like 4%2C transcript variant X1;
XM_010250939.1	product=protein MEI2-like 4%2C transcript variant X2;
XM_010251082.1	product=acetyl-coenzyme A synthetase%2C chloroplastic/glyoxysomal-like%2C transcript variant X1;
XM_010251084.1	product=acetyl-coenzyme A synthetase%2C chloroplastic/glyoxysomal-like%2C transcript variant X2;
XM_010251086.1	product=chaperone protein ClpD%2C chloroplastic;
XM_010251088.1	product=WASH complex subunit CCDC53-like;
XM_010251089.1	product=histone-lysine N-methyltransferase ASHR2%2C transcript variant X1;
XM_010251091.1	product=histone-lysine N-methyltransferase ASHR2%2C transcript variant X4;
XM_010251093.1	product=uncharacterized LOC104591937;
XM_010251095.1	product=endoribonuclease Dicer homolog 2%2C transcript variant X1;
XM_010251096.1	product=endoribonuclease Dicer homolog 2%2C transcript variant X2;
XM_010251097.1	product=NADH dehydrogenase [ubiquinone] 1 alpha subcomplex subunit 2;
XM_010251098.1	product=importin-13%2C transcript variant X1;
XM_010251099.1	product=importin-13%2C transcript variant X2;
XM_010251100.1	product=importin-13%2C transcript variant X3;
XM_010251101.1	product=importin-13%2C transcript variant X4;
XM_010251103.1	product=uncharacterized LOC104591945;
XM_010251106.1	product=UPF0664 stress-induced protein C29B12.11c;
XM_010251107.1	product=U5 small nuclear ribonucleoprotein 40 kDa protein%2C transcript variant X1;
XM_010251108.1	product=U5 small nuclear ribonucleoprotein 40 kDa protein%2C transcript variant X2;
XM_010251110.1	start_range=.,3548798;
XM_010251120.1	product=uncharacterized LOC104591963;
XM_010251124.1	product=uncharacterized LOC104591967;
XM_010251126.1	product=ethylene-responsive transcription factor ESR1-like;
XM_010251132.1	product=uncharacterized LOC104591979;
XM_010251134.1	product=uncharacterized LOC104591981;
XM_010251141.1	product=uncharacterized LOC104591993;
XM_010251143.1	product=uncharacterized LOC104591997;
XM_010251144.1	product=AP2/ERF and B3 domain-containing transcription factor At1g50680-like;
XM_010251147.1	product=11-beta-hydroxysteroid dehydrogenase 1B-like;
XM_010251148.1	product=uncharacterized LOC104592002;
XM_010251149.1	product=uncharacterized LOC104592004;
XM_010251151.1	product=bidirectional sugar transporter SWEET12;
XM_010251153.1	product=CASP-like protein 1F1;
XM_010251155.1	product=uncharacterized LOC104592012;
XM_010251159.1	product=uncharacterized LOC104591989;
XM_010251163.1	product=uncharacterized LOC104592022;
XM_010251378.1	product=nibrin%2C transcript variant X1;
XM_010251386.1	product=nibrin%2C transcript variant X2;
XM_010251396.1	product=peroxisome biogenesis protein 6%2C transcript variant X1;
XM_010251403.1	product=peroxisome biogenesis protein 6%2C transcript variant X2;
XM_010251412.1	product=peroxisome biogenesis protein 6%2C transcript variant X3;
XM_010251792.1	product=kinesin-like protein NACK1;
XM_010251970.1	product=probable anion transporter 6%2C chloroplastic%2C transcript variant X1;
XM_010251971.1	product=probable anion transporter 6%2C chloroplastic%2C transcript variant X2;
XM_010251972.1	product=heparanase-like protein 3;
XM_010251980.1	product=nucleolin;
XM_010251982.1	product=protein S-acyltransferase 24-like;
XM_010251983.1	product=F-box/LRR-repeat protein 14-like%2C transcript variant X1;
XM_010251984.1	product=F-box/LRR-repeat protein 14-like%2C transcript variant X3;
XM_010252076.1	product=probable fructose-bisphosphate aldolase 3%2C chloroplastic;
XM_010252113.1	product=acetyl-coenzyme A synthetase%2C chloroplastic/glyoxysomal;
XM_010252114.1	product=60S ribosomal protein L21-1;
XM_010252116.1	product=acetyl-coenzyme A synthetase%2C chloroplastic/glyoxysomal-like;
XM_010252152.1	product=DNA repair protein recA homolog 3%2C mitochondrial;
XM_010252158.1	product=pentatricopeptide repeat-containing protein At3g26630%2C chloroplastic;
XM_010252164.1	product=ALBINO3-like protein 2%2C chloroplastic%2C transcript variant X1;
XM_010252165.1	product=ALBINO3-like protein 2%2C chloroplastic%2C transcript variant X2;
XM_010252174.1	product=potassium transporter 4;
XM_010252179.1	product=protein TRANSPARENT TESTA 12-like%2C transcript variant X1;
XM_010252180.1	product=protein TRANSPARENT TESTA 12-like%2C transcript variant X2;
XM_010252181.1	product=indole-3-acetic acid-amido synthetase GH3.17-like;
XM_010252191.1	product=tobamovirus multiplication protein 3%2C transcript variant X1;
XM_010252199.1	product=tobamovirus multiplication protein 3%2C transcript variant X2;
XM_010252207.1	product=tobamovirus multiplication protein 3%2C transcript variant X3;
XM_010252215.1	product=ubiquitin thioesterase otubain-like%2C transcript variant X1;
XM_010252216.1	product=ubiquitin thioesterase otubain-like%2C transcript variant X2;
XM_010252217.1	product=ubiquitin thioesterase otubain-like%2C transcript variant X3;
XM_010252218.1	product=ubiquitin thioesterase otubain-like%2C transcript variant X4;
XM_010252219.1	product=ubiquitin thioesterase otubain-like%2C transcript variant X5;
XM_010252220.1	product=ubiquitin thioesterase otubain-like%2C transcript variant X6;
XM_010252222.1	product=protein MEI2-like 4%2C transcript variant X1;
XM_010252223.1	product=protein MEI2-like 4%2C transcript variant X2;
XM_010252229.1	product=ADP-ribosylation factor GTPase-activating protein AGD3-like%2C transcript variant X1;
XM_010252230.1	product=ADP-ribosylation factor GTPase-activating protein AGD3-like%2C transcript variant X2;
XM_010252231.1	product=ADP-ribosylation factor GTPase-activating protein AGD3-like%2C transcript variant X3;
XM_010252247.1	product=transcription factor ICE1;
XM_010252253.1	product=serine carboxypeptidase-like 45;
XM_010252262.1	product=protein TIFY 9-like%2C transcript variant X1;
XM_010252263.1	product=protein TIFY 9-like%2C transcript variant X2;
XM_010252273.1	product=zinc finger protein CONSTANS-LIKE 15-like;
XM_010252319.1	product=protein DEK-like;
XM_010252417.1	product=F-box protein At1g67340%2C transcript variant X1;
XM_010252418.1	product=F-box protein At1g67340%2C transcript variant X2;
XM_010252421.1	product=mitochondrial import receptor subunit TOM20-like;
XM_010252429.1	product=65-kDa microtubule-associated protein 8%2C transcript variant X1;
XM_010252430.1	product=65-kDa microtubule-associated protein 8%2C transcript variant X2;
XM_010252433.1	product=uncharacterized LOC104592897%2C transcript variant X1;
XM_010252434.1	product=uncharacterized LOC104592897%2C transcript variant X2;
XM_010252435.1	product=uncharacterized LOC104592897%2C transcript variant X3;
XM_010252436.1	product=pentatricopeptide repeat-containing protein At5g06540-like;
XM_010252439.1	product=exocyst complex component EXO70B1;
XM_010252440.1	product=SNF1-related protein kinase regulatory subunit gamma-1;
XM_010252467.1	product=probable inactive leucine-rich repeat receptor-like protein kinase At1g66830;
XM_010252474.1	product=OTU domain-containing protein At3g57810-like%2C transcript variant X1;
XM_010252475.1	product=OTU domain-containing protein At3g57810-like%2C transcript variant X2;
XM_010252476.1	product=OTU domain-containing protein At3g57810-like%2C transcript variant X3;
XM_010252478.1	product=nucleolar protein 56-like;
XM_010252489.1	product=membrane protein of ER body-like protein%2C transcript variant X1;
XM_010252491.1	product=adenylate kinase 4-like;
XM_010252492.1	product=COP9 signalosome complex subunit 3;
XM_010252496.1	product=4-coumarate--CoA ligase-like 9;
XM_010252497.1	product=membrane protein of ER body-like protein%2C transcript variant X2;
XM_010252504.1	product=cyclin-dependent kinase G-2-like%2C transcript variant X1;
XM_010252505.1	product=cyclin-dependent kinase G-2-like%2C transcript variant X2;
XM_010252506.1	product=cyclin-dependent kinase G-2-like%2C transcript variant X3;
XM_010252507.1	product=membrane protein of ER body-like protein%2C transcript variant X3;
XM_010252508.1	product=cyclin-dependent kinase G-2-like%2C transcript variant X4;
XM_010252517.1	product=membrane protein of ER body-like protein%2C transcript variant X4;
XM_010252521.1	product=uncharacterized LOC104592947;
XM_010252541.1	product=uncharacterized LOC104592958%2C transcript variant X1;
XM_010252549.1	product=uncharacterized LOC104592958%2C transcript variant X2;
XM_010252551.1	product=glucose-6-phosphate 1-dehydrogenase%2C cytoplasmic isoform-like;
XM_010252557.1	product=uncharacterized LOC104592958%2C transcript variant X3;
XM_010252567.1	product=26S proteasome non-ATPase regulatory subunit 6 homolog%2C transcript variant X1;
XM_010252568.1	product=26S proteasome non-ATPase regulatory subunit 6 homolog%2C transcript variant X2;
XM_010252569.1	product=uncharacterized LOC104592979;
XM_010252570.1	product=small heat shock protein%2C chloroplastic-like;
XM_010252571.1	product=elongator complex protein 3-like;
XM_010252572.1	product=radical S-adenosyl methionine domain-containing protein 1%2C mitochondrial;
XM_010252573.1	product=uncharacterized LOC104592984;
XM_010252576.1	product=RING-H2 finger protein ATL47-like;
XM_010252577.1	product=adenine/guanine permease AZG2-like;
XM_010252583.1	product=probable LRR receptor-like serine/threonine-protein kinase At1g67720%2C transcript variant X1;
XM_010252584.1	product=probable LRR receptor-like serine/threonine-protein kinase At1g67720%2C transcript variant X2;
XM_010252585.1	product=probable LRR receptor-like serine/threonine-protein kinase At1g67720%2C transcript variant X3;
XM_010252599.1	product=sphingoid long-chain bases kinase 1%2C transcript variant X1;
XM_010252601.1	product=cystinosin homolog;
XM_010252602.1	product=RPM1-interacting protein 4-like;
XM_010252607.1	product=sphingoid long-chain bases kinase 1%2C transcript variant X2;
XM_010252608.1	product=very-long-chain 3-oxoacyl-CoA reductase 1;
XM_010252609.1	product=uncharacterized membrane protein At3g27390-like%2C transcript variant X1;
XM_010252610.1	product=uncharacterized membrane protein At3g27390-like%2C transcript variant X2;
XM_010252612.1	product=photosystem II core complex proteins psbY%2C chloroplastic-like;
XM_010252613.1	product=uncharacterized LOC104593008%2C transcript variant X1;
XM_010252614.1	product=sphingoid long-chain bases kinase 1%2C transcript variant X3;
XM_010252615.1	product=uncharacterized LOC104593008%2C transcript variant X2;
XM_010252616.1	product=ultraviolet-B receptor UVR8%2C transcript variant X1;
XM_010252617.1	product=ultraviolet-B receptor UVR8%2C transcript variant X2;
XM_010252618.1	product=ultraviolet-B receptor UVR8%2C transcript variant X3;
XM_010252619.1	product=ultraviolet-B receptor UVR8%2C transcript variant X4;
XM_010252620.1	product=ultraviolet-B receptor UVR8%2C transcript variant X5;
XM_010252621.1	product=ultraviolet-B receptor UVR8%2C transcript variant X6;
XM_010252622.1	product=ultraviolet-B receptor UVR8%2C transcript variant X7;
XM_010252623.1	product=protein STICHEL-like 2%2C transcript variant X1;
XM_010252624.1	product=protein STICHEL-like 2%2C transcript variant X2;
XM_010252625.1	product=protein STICHEL-like 2%2C transcript variant X3;
XM_010252626.1	product=protein STICHEL-like 2%2C transcript variant X4;
XM_010252627.1	product=probable methyltransferase PMT18%2C transcript variant X1;
XM_010252636.1	product=probable methyltransferase PMT18%2C transcript variant X2;
XM_010252640.1	product=uncharacterized LOC104593019;
XM_010252641.1	product=protein tipD-like;
XM_010252642.1	product=alpha/beta hydrolase domain-containing protein 17B-like;
XM_010252643.1	product=alpha/beta hydrolase domain-containing protein 17C-like;
XM_010252644.1	product=probable methyltransferase PMT18%2C transcript variant X3;
XM_010252654.1	product=probable methyltransferase PMT18%2C transcript variant X4;
XM_010252658.1	product=centromere protein X%2C transcript variant X1;
XM_010252659.1	product=centromere protein X%2C transcript variant X2;
XM_010252660.1	product=centromere protein X%2C transcript variant X3;
XM_010252662.1	product=leucine-rich repeat receptor-like serine/threonine/tyrosine-protein kinase SOBIR1;
XM_010252663.1	product=probable methyltransferase PMT18%2C transcript variant X5;
XM_010252665.1	product=uncharacterized LOC104593031%2C transcript variant X1;
XM_010252666.1	product=uncharacterized LOC104593031%2C transcript variant X2;
XM_010252667.1	product=protein-L-isoaspartate O-methyltransferase-like%2C transcript variant X1;
XM_010252668.1	product=protein-L-isoaspartate O-methyltransferase-like%2C transcript variant X2;
XM_010252669.1	product=protein-L-isoaspartate O-methyltransferase-like%2C transcript variant X3;
XM_010252670.1	product=probable methyltransferase PMT18%2C transcript variant X6;
XM_010252671.1	product=protein-L-isoaspartate O-methyltransferase-like%2C transcript variant X4;
XM_010252673.1	product=28 kDa ribonucleoprotein%2C chloroplastic-like;
XM_010252674.1	product=probable galactinol--sucrose galactosyltransferase 2;
XM_010252677.1	product=uncharacterized LOC104593037%2C transcript variant X1;
XM_010252678.1	product=probable methyltransferase PMT18%2C transcript variant X7;
XM_010252679.1	product=uncharacterized LOC104593037%2C transcript variant X2;
XM_010252680.1	product=uncharacterized LOC104593037%2C transcript variant X3;
XM_010252684.1	product=uncharacterized LOC104593039;
XM_010252692.1	product=HEAT repeat-containing protein 6%2C transcript variant X1;
XM_010252701.1	product=HEAT repeat-containing protein 6%2C transcript variant X2;
XM_010252705.1	product=serine/threonine-protein kinase AFC2%2C transcript variant X1;
XM_010252706.1	product=serine/threonine-protein kinase AFC2%2C transcript variant X2;
XM_010252707.1	product=serine/threonine-protein kinase AFC2%2C transcript variant X3;
XM_010252708.1	product=serine/threonine-protein kinase AFC2%2C transcript variant X4;
XM_010252710.1	product=protein-tyrosine-phosphatase MKP1-like%2C transcript variant X1;
XM_010252711.1	product=protein-tyrosine-phosphatase MKP1-like%2C transcript variant X2;
XM_010252712.1	product=protein-tyrosine-phosphatase MKP1-like%2C transcript variant X3;
XM_010252713.1	product=uncharacterized LOC104593053%2C transcript variant X1;
XM_010252714.1	product=autophagy-related protein 13%2C transcript variant X1;
XM_010252715.1	product=uncharacterized LOC104593053%2C transcript variant X2;
XM_010252716.1	product=uncharacterized LOC104593053%2C transcript variant X3;
XM_010252717.1	product=uncharacterized LOC104593053%2C transcript variant X4;
XM_010252719.1	product=probable methyltransferase PMT9%2C transcript variant X1;
XM_010252720.1	product=probable methyltransferase PMT9%2C transcript variant X2;
XM_010252721.1	product=probable methyltransferase PMT9%2C transcript variant X3;
XM_010252722.1	product=uncharacterized LOC104593056;
XM_010252723.1	product=autophagy-related protein 13%2C transcript variant X2;
XM_010252729.1	product=high-affinity nitrate transporter-activating protein 2.1-like;
XM_010252730.1	product=hepatoma-derived growth factor-related protein 2-like;
XM_010252732.1	product=autophagy-related protein 13%2C transcript variant X3;
XM_010252750.1	product=uncharacterized CRM domain-containing protein At3g25440%2C chloroplastic%2C transcript variant X1;
XM_010252751.1	product=uncharacterized CRM domain-containing protein At3g25440%2C chloroplastic%2C transcript variant X2;
XM_010252752.1	product=NAC domain-containing protein 8;
XM_010252756.1	product=fatty-acid-binding protein 1-like;
XM_010252757.1	product=uncharacterized LOC104593076%2C transcript variant X1;
XM_010252758.1	product=putative glucose-6-phosphate 1-epimerase;
XM_010252760.1	product=C2 and GRAM domain-containing protein At5g50170%2C transcript variant X1;
XM_010252761.1	product=C2 and GRAM domain-containing protein At5g50170%2C transcript variant X2;
XM_010252762.1	product=uncharacterized LOC104593086%2C transcript variant X1;
XM_010252763.1	product=uncharacterized LOC104593086%2C transcript variant X2;
XM_010252764.1	product=L-type lectin-domain containing receptor kinase S.1;
XM_010252765.1	product=uncharacterized LOC104593088%2C transcript variant X1;
XM_010252767.1	product=uncharacterized LOC104593088%2C transcript variant X2;
XM_010252768.1	product=uncharacterized LOC104593088%2C transcript variant X3;
XM_010252769.1	product=uncharacterized LOC104593088%2C transcript variant X5;
XM_010252771.1	product=uncharacterized LOC104593089;
XM_010252782.1	product=translocase of chloroplast 34%2C chloroplastic-like%2C transcript variant X1;
XM_010252786.1	product=copper amine oxidase 1-like%2C transcript variant X1;
XM_010252787.1	product=copper amine oxidase 1-like%2C transcript variant X2;
XM_010252789.1	product=translocase of chloroplast 34%2C chloroplastic-like%2C transcript variant X2;
XM_010252790.1	product=glycosylphosphatidylinositol anchor attachment 1 protein%2C transcript variant X1;
XM_010252791.1	product=glycosylphosphatidylinositol anchor attachment 1 protein%2C transcript variant X2;
XM_010252792.1	product=glycosylphosphatidylinositol anchor attachment 1 protein%2C transcript variant X3;
XM_010252793.1	product=glycosylphosphatidylinositol anchor attachment 1 protein%2C transcript variant X4;
XM_010252794.1	product=leucine-rich repeat receptor-like kinase protein FLORAL ORGAN NUMBER1;
XM_010252801.1	product=L-type lectin-domain containing receptor kinase VIII.2-like;
XM_010252811.1	product=ribose-phosphate pyrophosphokinase 4;
XM_010252812.1	product=peroxidase 5-like;
XM_010252815.1	product=60S ribosomal protein L9-like%2C transcript variant X1;
XM_010252820.1	product=WD repeat-containing protein 82%2C transcript variant X1;
XM_010252821.1	product=WD repeat-containing protein 82%2C transcript variant X2;
XM_010252824.1	product=60S ribosomal protein L9-like%2C transcript variant X2;
XM_010252857.1	product=probable ATP-dependent DNA helicase HFM1%2C transcript variant X1;
XM_010252859.1	product=probable ATP-dependent DNA helicase HFM1%2C transcript variant X2;
XM_010252860.1	product=probable ATP-dependent DNA helicase HFM1%2C transcript variant X3;
XM_010252861.1	product=cysteine-rich receptor-like protein kinase 3;
XM_010252862.1	product=cysteine-rich receptor-like protein kinase 42;
XM_010252863.1	product=2-phytyl-1%2C4-beta-naphthoquinone methyltransferase%2C chloroplastic%2C transcript variant X1;
XM_010252864.1	product=2-phytyl-1%2C4-beta-naphthoquinone methyltransferase%2C chloroplastic%2C transcript variant X2;
XM_010252865.1	product=cysteine-rich receptor-like protein kinase 2;
XM_010252870.1	product=uncharacterized calcium-binding protein At1g02270%2C transcript variant X1;
XM_010252873.1	product=uncharacterized LOC104593153;
XM_010252874.1	product=uncharacterized LOC104593155%2C transcript variant X1;
XM_010252875.1	product=uncharacterized LOC104593155%2C transcript variant X2;
XM_010252876.1	product=glutaredoxin-like;
XM_010252877.1	product=uncharacterized calcium-binding protein At1g02270%2C transcript variant X2;
XM_010252878.1	product=glutaredoxin-like;
XM_010252879.1	product=anthranilate phosphoribosyltransferase%2C chloroplastic-like;
XM_010252880.1	product=ATP-citrate synthase alpha chain protein 1;
XM_010252881.1	product=60S ribosomal protein L35;
XM_010252882.1	product=uncharacterized LOC104593161%2C transcript variant X1;
XM_010252883.1	product=uncharacterized LOC104593161%2C transcript variant X2;
XM_010252884.1	product=uncharacterized LOC104593161%2C transcript variant X3;
XM_010252885.1	product=uncharacterized LOC104593161%2C transcript variant X4;
XM_010252886.1	product=uncharacterized calcium-binding protein At1g02270%2C transcript variant X3;
XM_010252887.1	product=uncharacterized LOC104593161%2C transcript variant X5;
XM_010252888.1	product=uncharacterized LOC104593161%2C transcript variant X6;
XM_010252890.1	product=polymerase delta-interacting protein 2-like%2C transcript variant X1;
XM_010252891.1	product=polymerase delta-interacting protein 2-like%2C transcript variant X2;
XM_010252892.1	product=polymerase delta-interacting protein 2-like%2C transcript variant X3;
XM_010252893.1	product=polymerase delta-interacting protein 2-like%2C transcript variant X4;
XM_010252899.1	product=E3 ubiquitin-protein ligase MARCH11%2C transcript variant X1;
XM_010252908.1	product=E3 ubiquitin-protein ligase MARCH11%2C transcript variant X2;
XM_010252918.1	product=E3 ubiquitin-protein ligase MARCH11%2C transcript variant X3;
XM_010252931.1	product=IAA-amino acid hydrolase ILR1-like 5%2C transcript variant X1;
XM_010252935.1	product=40S ribosomal protein S23-like;
XM_010252939.1	product=IAA-amino acid hydrolase ILR1-like 5%2C transcript variant X2;
XM_010252951.1	product=FK506-binding protein 5-like;
XM_010252957.1	product=carbonic anhydrase 2-like;
XM_010252958.1	product=transcription factor WER-like;
XM_010252959.1	product=putative exosome complex component rrp40%2C transcript variant X1;
XM_010252960.1	product=putative exosome complex component rrp40%2C transcript variant X2;
XM_010252962.1	product=uncharacterized LOC104593203;
XM_010252964.1	product=RNA exonuclease 4-like%2C transcript variant X1;
XM_010252965.1	product=RNA exonuclease 4-like%2C transcript variant X2;
XM_010252966.1	product=2-methylene-furan-3-one reductase-like%2C transcript variant X1;
XM_010252967.1	product=2-methylene-furan-3-one reductase-like%2C transcript variant X2;
XM_010252969.1	product=E3 ubiquitin-protein ligase SIS3-like;
XM_010252973.1	product=uncharacterized LOC104593212%2C transcript variant X1;
XM_010252974.1	product=uncharacterized LOC104593212%2C transcript variant X2;
XM_010252975.1	product=uncharacterized LOC104593212%2C transcript variant X3;
XM_010252976.1	product=uncharacterized LOC104593210;
XM_010252977.1	product=formate dehydrogenase%2C mitochondrial;
XM_010252978.1	product=uncharacterized protein At4g28440-like;
XM_010252979.1	product=probable carboxylesterase 2;
XM_010252980.1	product=probable polygalacturonase non-catalytic subunit JP650;
XM_010253010.1	product=mitochondrial import inner membrane translocase subunit Tim13;
XM_010253020.1	product=nascent polypeptide-associated complex subunit alpha-like protein 4;
XM_010253023.1	product=uncharacterized abhydrolase domain-containing protein DDB_G0269086-like;
XM_010253032.1	product=naringenin%2C2-oxoglutarate 3-dioxygenase-like;
XM_010253034.1	product=uncharacterized LOC104593273;
XM_010253036.1	product=protein furry homolog-like;
XM_010253039.1	product=putative pentatricopeptide repeat-containing protein At5g59200%2C chloroplastic;
XM_010253043.1	product=GDSL esterase/lipase At3g48460-like;
XM_010253046.1	product=transcription factor bHLH67-like;
XM_010253053.1	product=disease resistance protein RGA2-like;
XM_010253055.1	product=metal tolerance protein 1-like;
XM_010253056.1	product=uncharacterized LOC104593301;
XM_010253062.1	product=naringenin%2C2-oxoglutarate 3-dioxygenase;
XM_010253063.1	product=F-box/kelch-repeat protein At1g23390;
XM_010253082.1	product=protein TRANSPARENT TESTA GLABRA 1;
XM_010253128.1	product=protein YLS9;
XM_010253151.1	product=ribosome-binding factor PSRP1%2C chloroplastic;
XM_010253165.1	product=28 kDa ribonucleoprotein%2C chloroplastic;
XM_010253179.1	product=probable beta-1%2C3-galactosyltransferase 6;
XM_010253192.1	product=uncharacterized LOC104593390;
XM_010253205.1	product=pyruvate dehydrogenase E1 component subunit alpha-3%2C chloroplastic;
XM_010253218.1	product=vacuolar protein sorting-associated protein 8 homolog%2C transcript variant X1;
XM_010253227.1	product=vacuolar protein sorting-associated protein 8 homolog%2C transcript variant X2;
XM_010253248.1	product=TBC1 domain family member 15-like%2C transcript variant X1;
XM_010253257.1	product=TBC1 domain family member 15-like%2C transcript variant X2;
XM_010253290.1	product=methionine gamma-lyase;
XM_010253303.1	product=cytochrome P450 78A9-like;
XM_010253355.1	product=mediator of RNA polymerase II transcription subunit 10b-like;
XM_010253366.1	product=homeobox-leucine zipper protein ATHB-12-like%2C transcript variant X1;
XM_010253375.1	product=homeobox-leucine zipper protein ATHB-12-like%2C transcript variant X2;
XM_010253421.1	product=EIN3-binding F-box protein 1-like;
XM_010253432.1	product=auxin-induced protein X15-like;
XM_010253547.1	product=uncharacterized LOC104593607;
XM_010253560.1	product=CBL-interacting serine/threonine-protein kinase 9%2C transcript variant X1;
XM_010253566.1	product=CBL-interacting serine/threonine-protein kinase 9%2C transcript variant X2;
XM_010253576.1	product=3-ketoacyl-CoA synthase 1;
XM_010253603.1	product=endoglucanase 1-like%2C transcript variant X1;
XM_010253611.1	product=endoglucanase 1-like%2C transcript variant X2;
XM_010253625.1	product=protein GPR107-like;
XM_010253634.1	product=protein BRANCHLESS TRICHOME-like;
XM_010253643.1	product=L-gulonolactone oxidase-like%2C transcript variant X1;
XM_010253649.1	product=L-gulonolactone oxidase-like%2C transcript variant X2;
XM_010253699.1	product=polyadenylate-binding protein-interacting protein 12-like%2C transcript variant X1;
XM_010253720.1	product=RNA-binding protein 24-like%2C transcript variant X1;
XM_010253729.1	product=RNA-binding protein 24-like%2C transcript variant X2;
XM_010253738.1	product=RNA-binding protein 24-like%2C transcript variant X3;
XM_010253746.1	product=RNA-binding protein 24-like%2C transcript variant X4;
XM_010253863.1	product=granule-bound starch synthase 1%2C chloroplastic/amyloplastic%2C transcript variant X1;
XM_010253872.1	product=granule-bound starch synthase 1%2C chloroplastic/amyloplastic%2C transcript variant X2;
XM_010253917.1	product=tRNA-specific adenosine deaminase 2%2C transcript variant X1;
XM_010253926.1	product=tRNA-specific adenosine deaminase 2%2C transcript variant X2;
XM_010253935.1	product=tRNA-specific adenosine deaminase 2%2C transcript variant X3;
XM_010253944.1	product=tRNA-specific adenosine deaminase 2%2C transcript variant X4;
XM_010253952.1	product=tRNA-specific adenosine deaminase 2%2C transcript variant X5;
XM_010253961.1	product=tRNA-specific adenosine deaminase 2%2C transcript variant X6;
XM_010253986.1	product=tRNA-specific adenosine deaminase 2%2C transcript variant X9;
XM_010253999.1	product=tRNA-specific adenosine deaminase 2%2C transcript variant X11;
XM_010254020.1	product=uncharacterized LOC104593922;
XM_010254043.1	product=cytochrome b5 isoform A%2C transcript variant X1;
XM_010254051.1	product=cytochrome b5 isoform A%2C transcript variant X2;
XM_010254064.1	product=metal-nicotianamine transporter YSL2%2C transcript variant X1;
XM_010254073.1	product=metal-nicotianamine transporter YSL2%2C transcript variant X2;
XM_010254083.1	product=metal-nicotianamine transporter YSL2%2C transcript variant X3;
XM_010254094.1	product=uncharacterized LOC104593967;
XM_010254105.1	product=uncharacterized LOC104593976;
XM_010254111.1	product=serine/threonine-protein kinase BLUS1-like%2C transcript variant X1;
XM_010254115.1	product=serine/threonine-protein kinase BLUS1-like%2C transcript variant X2;
XM_010254119.1	product=serine/threonine-protein kinase BLUS1-like%2C transcript variant X3;
XM_010254130.1	product=uncharacterized LOC104594009;
XM_010254135.1	product=DNA excision repair protein ERCC-1%2C transcript variant X1;
XM_010254141.1	product=DNA excision repair protein ERCC-1%2C transcript variant X2;
XM_010254144.1	product=DNA excision repair protein ERCC-1%2C transcript variant X3;
XM_010254150.1	product=probable mitochondrial chaperone bcs1;
XM_010254159.1	product=UPF0160 protein C694.04c;
XM_010254171.1	product=ras-related protein RABA3;
XM_010254194.1	product=molybdate-anion transporter-like;
XM_010254420.1	product=FAS-associated factor 2;
XM_010254433.1	product=aluminum-activated malate transporter 10;
XM_010254447.1	product=uncharacterized LOC104594230%2C transcript variant X1;
XM_010254454.1	product=uncharacterized LOC104594230%2C transcript variant X2;
XM_010254465.1	product=ORM1-like protein 3;
XM_010254504.1	product=WD repeat-containing protein 44;
XM_010254540.1	product=uncharacterized LOC104594297;
XM_010254551.1	product=thylakoid lumenal 17.4 kDa protein%2C chloroplastic;
XM_010254714.1	product=tetratricopeptide repeat protein 5-like%2C transcript variant X1;
XM_010254717.1	product=uncharacterized LOC104594432;
XM_010254751.1	product=inner centromere protein-like%2C transcript variant X1;
XM_010254752.1	product=inner centromere protein-like%2C transcript variant X2;
XM_010254753.1	product=inner centromere protein-like%2C transcript variant X3;
XM_010254754.1	product=tetratricopeptide repeat protein 5-like%2C transcript variant X2;
XM_010254755.1	product=inner centromere protein-like%2C transcript variant X4;
XM_010254756.1	product=inner centromere protein-like%2C transcript variant X5;
XM_010254757.1	product=inner centromere protein-like%2C transcript variant X6;
XM_010254758.1	product=pentatricopeptide repeat-containing protein At2g40720;
XM_010254759.1	product=glycerol-3-phosphate dehydrogenase [NAD(+)] 2%2C chloroplastic;
XM_010254760.1	product=uncharacterized LOC104594476%2C transcript variant X1;
XM_010254761.1	product=uncharacterized LOC104594476%2C transcript variant X2;
XM_010254762.1	product=uncharacterized LOC104594476%2C transcript variant X3;
XM_010254769.1	product=tRNA-aminoacylation cofactor arc1%2C transcript variant X1;
XM_010254770.1	product=tRNA-aminoacylation cofactor arc1%2C transcript variant X2;
XM_010254776.1	product=U-box domain-containing protein 62-like%2C transcript variant X1;
XM_010254777.1	product=U-box domain-containing protein 62-like%2C transcript variant X2;
XM_010254779.1	product=uncharacterized LOC104594486;
XM_010254821.1	product=potassium transporter 2-like%2C transcript variant X1;
XM_010254822.1	product=potassium transporter 2-like%2C transcript variant X2;
XM_010254826.1	product=extensin-like;
XM_010254836.1	product=tetratricopeptide repeat protein 5-like%2C transcript variant X3;
XM_010254841.1	product=probable aquaporin NIP-type;
XM_010254843.1	product=CBL-interacting serine/threonine-protein kinase 14;
XM_010254844.1	product=adenine/guanine permease AZG1-like;
XM_010254850.1	product=uncharacterized LOC104594532;
XM_010254895.1	product=probable palmitoyltransferase ZDHHC12%2C transcript variant X1;
XM_010254896.1	product=probable palmitoyltransferase ZDHHC12%2C transcript variant X2;
XM_010254954.1	product=uncharacterized LOC104594573;
XM_010254979.1	product=probable pectinesterase/pectinesterase inhibitor 41;
XM_010254982.1	product=uncharacterized LOC104594611%2C transcript variant X1;
XM_010254983.1	product=uncharacterized LOC104594611%2C transcript variant X2;
XM_010254984.1	product=uncharacterized LOC104594611%2C transcript variant X3;
XM_010254990.1	product=zinc finger protein ZAT12-like;
XM_010255456.1	product=uncharacterized LOC104594904;
XM_010255517.1	product=uncharacterized LOC104594960;
XM_010255523.1	product=uncharacterized LOC104594968;
XM_010255637.1	product=probable receptor-like protein kinase At5g24010;
XM_010255760.1	product=mini zinc finger protein 1-like;
XM_010256049.1	product=WAT1-related protein At4g15540-like;
XM_010256127.1	product=equilibrative nucleotide transporter 8;
XM_010256128.1	product=G-type lectin S-receptor-like serine/threonine-protein kinase SD2-5%2C transcript variant X1;
XM_010256129.1	product=G-type lectin S-receptor-like serine/threonine-protein kinase SD2-5%2C transcript variant X2;
XM_010256130.1	product=G-type lectin S-receptor-like serine/threonine-protein kinase SD2-5%2C transcript variant X3;
XM_010256131.1	product=uncharacterized LOC104595405;
XM_010256132.1	product=axial regulator YABBY 5-like;
XM_010256133.1	product=uncharacterized LOC104595407;
XM_010256135.1	product=methyl-CpG-binding domain-containing protein 11-like;
XM_010256136.1	product=glucan endo-1%2C3-beta-glucosidase 14-like%2C transcript variant X1;
XM_010256137.1	product=glucan endo-1%2C3-beta-glucosidase 14-like%2C transcript variant X2;
XM_010256138.1	product=glucan endo-1%2C3-beta-glucosidase 14-like%2C transcript variant X3;
XM_010256231.1	product=pentatricopeptide repeat-containing protein At3g16010%2C transcript variant X1;
XM_010256240.1	product=pentatricopeptide repeat-containing protein At3g16010%2C transcript variant X2;
XM_010256249.1	product=pentatricopeptide repeat-containing protein At3g16010%2C transcript variant X3;
XM_010256257.1	product=pentatricopeptide repeat-containing protein At3g16010%2C transcript variant X4;
XM_010256265.1	product=pentatricopeptide repeat-containing protein At3g16010%2C transcript variant X5;
XM_010256283.1	product=protein ALTERED XYLOGLUCAN 4;
XM_010256292.1	product=uncharacterized LOC104595534;
XM_010256357.1	product=nucleobase-ascorbate transporter 6-like;
XM_010256368.1	product=uncharacterized LOC104595584;
XM_010256382.1	product=uncharacterized LOC104595592;
XM_010256424.1	product=uncharacterized LOC104595621;
XM_010256494.1	product=transcription factor HBI1-like%2C transcript variant X1;
XM_010256495.1	product=transcription factor HBI1-like%2C transcript variant X2;
XM_010256499.1	product=uncharacterized LOC104595665%2C transcript variant X1;
XM_010256508.1	product=uncharacterized LOC104595665%2C transcript variant X2;
XM_010256569.1	product=IAA-amino acid hydrolase ILR1-like 1;
XM_010256580.1	product=senescence-associated carboxylesterase 101-like%2C transcript variant X1;
XM_010256589.1	product=senescence-associated carboxylesterase 101-like%2C transcript variant X2;
XM_010256599.1	product=probable alpha-mannosidase I MNS5;
XM_010256612.1	product=senescence-associated carboxylesterase 101-like;
XM_010256686.1	product=protein TRANSPARENT TESTA 12-like;
XM_010256716.1	product=exocyst complex component SEC3A%2C transcript variant X1;
XM_010256717.1	product=exocyst complex component SEC3A%2C transcript variant X2;
XM_010256901.1	product=uncharacterized LOC104595952;
XM_010256967.1	product=metalloendoproteinase 1-like;
XM_010256979.1	product=metalloendoproteinase 1-like;
XM_010257017.1	product=autophagy-related protein 9-like;
XM_010257029.1	product=mannose-1-phosphate guanyltransferase alpha-like;
XM_010257134.1	product=pyruvate dehydrogenase E1 component subunit alpha%2C mitochondrial-like;
XM_010257170.1	product=paired amphipathic helix protein Sin3-like 4%2C transcript variant X1;
XM_010257179.1	product=paired amphipathic helix protein Sin3-like 4%2C transcript variant X2;
XM_010257187.1	product=paired amphipathic helix protein Sin3-like 4%2C transcript variant X3;
XM_010257195.1	product=paired amphipathic helix protein Sin3-like 4%2C transcript variant X4;
XM_010257208.1	product=ABC transporter B family member 15-like;
XM_010257251.1	product=UPF0392 protein RCOM_0530710-like;
XM_010257270.1	product=uncharacterized LOC104596200;
XM_010257281.1	product=uncharacterized LOC104596210%2C transcript variant X1;
XM_010257315.1	product=uncharacterized LOC104596236%2C transcript variant X1;
XM_010257322.1	product=uncharacterized LOC104596236%2C transcript variant X2;
XM_010257331.1	product=uncharacterized LOC104596236%2C transcript variant X3;
XM_010257340.1	product=uncharacterized LOC104596236%2C transcript variant X4;
XM_010258005.1	product=NADH dehydrogenase [ubiquinone] complex I%2C assembly factor 7;
XM_010258024.1	product=protein TWIN LOV 1-like%2C transcript variant X1;
XM_010258032.1	product=protein TWIN LOV 1-like%2C transcript variant X2;
XM_010258038.1	product=protein TWIN LOV 1-like%2C transcript variant X3;
XM_010258045.1	product=protein TWIN LOV 1-like%2C transcript variant X4;
XM_010258051.1	product=protein TWIN LOV 1-like%2C transcript variant X5;
XM_010258061.1	product=protein TWIN LOV 1-like%2C transcript variant X6;
XM_010258068.1	product=protein TWIN LOV 1-like%2C transcript variant X7;
XM_010258080.1	product=protein CLP1 homolog;
XM_010258230.1	product=probable E3 ubiquitin ligase complex SCF subunit sconB;
XM_010258330.1	product=ubiquitin-conjugating enzyme E2 2;
XM_010258344.1	product=probable LRR receptor-like serine/threonine-protein kinase At1g14390;
XM_010258382.1	product=protein IQ-DOMAIN 31-like;
XM_010258588.1	product=uncharacterized LOC104597165%2C transcript variant X1;
XM_010258589.1	product=uncharacterized LOC104597165%2C transcript variant X2;
XM_010258591.1	product=uncharacterized LOC104597166;
XM_010258606.1	product=protein INVOLVED IN DE NOVO 2-like%2C transcript variant X1;
XM_010258607.1	product=protein INVOLVED IN DE NOVO 2-like%2C transcript variant X2;
XM_010258608.1	product=protein INVOLVED IN DE NOVO 2-like%2C transcript variant X3;
XM_010258609.1	product=AP3-complex subunit beta-A;
XM_010258611.1	product=uncharacterized LOC104597181%2C transcript variant X1;
XM_010258612.1	product=uncharacterized LOC104597181%2C transcript variant X2;
XM_010258613.1	product=elicitor-responsive protein 1-like;
XM_010258614.1	product=elicitor-responsive protein 1-like;
XM_010258615.1	product=elicitor-responsive protein 1-like;
XM_010258616.1	product=elicitor-responsive protein 1-like;
XM_010258625.1	product=triosephosphate isomerase%2C cytosolic;
XM_010258626.1	product=uncharacterized LOC104597192;
XM_010258627.1	product=transcription factor AS1-like;
XM_010258628.1	product=E3 ubiquitin-protein ligase UBR3%2C transcript variant X1;
XM_010258629.1	product=E3 ubiquitin-protein ligase UBR3%2C transcript variant X2;
XM_010258630.1	product=E3 ubiquitin-protein ligase UBR3%2C transcript variant X3;
XM_010258631.1	product=E3 ubiquitin-protein ligase UBR3%2C transcript variant X4;
XM_010258632.1	product=E3 ubiquitin-protein ligase UBR3%2C transcript variant X5;
XM_010258633.1	product=myb-related protein B%2C transcript variant X1;
XM_010258634.1	product=myb-related protein B%2C transcript variant X2;
XM_010258638.1	product=prosaposin%2C transcript variant X1;
XM_010258639.1	product=prosaposin%2C transcript variant X2;
XM_010258642.1	product=LOB domain-containing protein 15;
XM_010258643.1	product=aspartate aminotransferase%2C mitochondrial-like%2C transcript variant X1;
XM_010258644.1	product=aspartate aminotransferase%2C mitochondrial-like%2C transcript variant X2;
XM_010258645.1	product=peroxidase 4-like;
XM_010258655.1	product=putative tRNA pseudouridine synthase%2C transcript variant X1;
XM_010258656.1	product=putative tRNA pseudouridine synthase%2C transcript variant X2;
XM_010258675.1	product=squamosa promoter-binding-like protein 14;
XM_010258736.1	product=HVA22-like protein a;
XM_010258747.1	product=transcription factor bHLH47-like%2C transcript variant X1;
XM_010258755.1	product=transcription factor bHLH47-like%2C transcript variant X2;
XM_010258763.1	product=transcription factor bHLH47-like%2C transcript variant X3;
XM_010258816.1	product=cullin-3A-like%2C transcript variant X1;
XM_010258823.1	product=cullin-3A-like%2C transcript variant X2;
XM_010258829.1	product=cullin-3A-like%2C transcript variant X1;
XM_010258924.1	product=NAP1-related protein 2;
XM_010258937.1	product=origin recognition complex subunit 6;
XM_010259054.1	product=uncharacterized LOC104597481;
XM_010259101.1	product=uncharacterized CRM domain-containing protein At3g25440%2C chloroplastic-like%2C transcript variant X1;
XM_010259113.1	product=uncharacterized CRM domain-containing protein At3g25440%2C chloroplastic-like%2C transcript variant X3;
XM_010259178.1	product=probable apyrase 6;
XM_010259189.1	product=protein DCL%2C chloroplastic-like;
XM_010259201.1	product=pentatricopeptide repeat-containing protein At2g36730;
XM_010259213.1	product=vacuolar amino acid transporter 1;
XM_010259236.1	product=pentatricopeptide repeat-containing protein At3g47530;
XM_010259519.1	product=polypyrimidine tract-binding protein homolog 1-like%2C transcript variant X1;
XM_010259528.1	product=polypyrimidine tract-binding protein homolog 1-like%2C transcript variant X2;
XM_010259536.1	product=polypyrimidine tract-binding protein homolog 1-like%2C transcript variant X3;
XM_010259546.1	product=LAG1 longevity assurance homolog 3-like%2C transcript variant X1;
XM_010259547.1	product=polypyrimidine tract-binding protein homolog 1-like%2C transcript variant X1;
XM_010259548.1	product=LAG1 longevity assurance homolog 3-like%2C transcript variant X2;
XM_010259549.1	product=LAG1 longevity assurance homolog 3-like%2C transcript variant X3;
XM_010259555.1	product=polypyrimidine tract-binding protein homolog 1-like%2C transcript variant X2;
XM_010259560.1	product=polypyrimidine tract-binding protein homolog 1-like%2C transcript variant X3;
XM_010259568.1	product=polypyrimidine tract-binding protein homolog 1-like%2C transcript variant X4;
XM_010259575.1	product=polypyrimidine tract-binding protein homolog 1-like%2C transcript variant X5;
XM_010259583.1	product=polypyrimidine tract-binding protein homolog 1-like%2C transcript variant X6;
XM_010259591.1	product=polypyrimidine tract-binding protein homolog 1-like%2C transcript variant X7;
XM_010259599.1	product=polypyrimidine tract-binding protein homolog 1-like%2C transcript variant X8;
XM_010259607.1	product=polypyrimidine tract-binding protein homolog 1-like%2C transcript variant X9;
XM_010259622.1	product=methyltransferase-like protein 7A%2C transcript variant X1;
XM_010259635.1	product=methyltransferase-like protein 7A%2C transcript variant X3;
XM_010259649.1	product=KH domain-containing protein At4g18375-like%2C transcript variant X1;
XM_010259657.1	product=KH domain-containing protein At4g18375-like%2C transcript variant X2;
XM_010259664.1	product=KH domain-containing protein At4g18375-like%2C transcript variant X3;
XM_010259681.1	product=fructokinase-like 2%2C chloroplastic;
XM_010259682.1	product=probable 6-phosphogluconolactonase 2%2C transcript variant X1;
XM_010259683.1	product=probable 6-phosphogluconolactonase 2%2C transcript variant X2;
XM_010259684.1	product=thioredoxin-like 1-1%2C chloroplastic;
XM_010259685.1	product=probable 6-phosphogluconolactonase 2%2C transcript variant X3;
XM_010259686.1	product=cleavage stimulation factor subunit 1%2C transcript variant X1;
XM_010259687.1	product=cleavage stimulation factor subunit 1%2C transcript variant X2;
XM_010259688.1	product=cleavage stimulation factor subunit 1%2C transcript variant X4;
XM_010259690.1	product=uncharacterized LOC104597908;
XM_010259691.1	product=cytochrome P450 78A5;
XM_010259692.1	product=ABC transporter B family member 25%2C transcript variant X1;
XM_010259693.1	product=ABC transporter B family member 25%2C transcript variant X2;
XM_010259694.1	product=ABC transporter B family member 25%2C transcript variant X3;
XM_010259695.1	product=rhomboid protein 1%2C mitochondrial-like;
XM_010259708.1	product=uncharacterized endoplasmic reticulum membrane protein YGL010W%2C transcript variant X1;
XM_010259710.1	product=putative methylesterase 11%2C chloroplastic;
XM_010259711.1	product=uncharacterized LOC104597921;
XM_010259712.1	product=serine/arginine repetitive matrix protein 2-like%2C transcript variant X1;
XM_010259713.1	product=serine/arginine repetitive matrix protein 2-like%2C transcript variant X2;
XM_010259714.1	product=serine/arginine repetitive matrix protein 2-like%2C transcript variant X3;
XM_010259715.1	product=serine/arginine repetitive matrix protein 2-like%2C transcript variant X4;
XM_010259716.1	product=serine/arginine repetitive matrix protein 2-like%2C transcript variant X5;
XM_010259717.1	product=uncharacterized endoplasmic reticulum membrane protein YGL010W%2C transcript variant X2;
XM_010259718.1	product=uncharacterized LOC104597923%2C transcript variant X1;
XM_010259719.1	product=uncharacterized LOC104597923%2C transcript variant X2;
XM_010259720.1	product=uncharacterized LOC104597923%2C transcript variant X3;
XM_010259723.1	product=transcription initiation factor TFIID subunit 8-like;
XM_010259724.1	product=cell division control protein 48 homolog B;
XM_010259725.1	product=asparagine synthetase domain-containing protein 1%2C transcript variant X1;
XM_010259726.1	product=asparagine synthetase domain-containing protein 1%2C transcript variant X2;
XM_010259727.1	product=asparagine synthetase domain-containing protein 1%2C transcript variant X3;
XM_010259728.1	product=transcription factor TCP5-like%2C transcript variant X1;
XM_010259729.1	product=transcription factor TCP5-like%2C transcript variant X2;
XM_010259730.1	product=NAC domain-containing protein 100-like;
XM_010259731.1	product=uncharacterized LOC104597932;
XM_010259732.1	product=putative G3BP-like protein;
XM_010259733.1	product=uncharacterized LOC104597934;
XM_010259754.1	product=protein RIK%2C transcript variant X1;
XM_010259755.1	product=protein RIK%2C transcript variant X2;
XM_010259756.1	product=ATP synthase subunit gamma%2C mitochondrial;
XM_010259757.1	product=ureide permease 1-like;
XM_010259791.1	product=transcription factor MYB34-like;
XM_010259980.1	product=uncharacterized LOC104598080;
XM_010259986.1	product=uncharacterized LOC104598086;
XM_010259999.1	product=uncharacterized LOC104598097%2C transcript variant X1;
XM_010260000.1	product=uncharacterized LOC104598097%2C transcript variant X2;
XM_010260006.1	product=uncharacterized LOC104598098%2C transcript variant X1;
XM_010260010.1	product=chlorophyll a-b binding protein 4%2C chloroplastic;
XM_010260012.1	product=MADS-box transcription factor 14-like%2C transcript variant X1;
XM_010260013.1	product=MADS-box transcription factor 14-like%2C transcript variant X2;
XM_010260014.1	product=MADS-box transcription factor 14-like%2C transcript variant X3;
XM_010260015.1	product=uncharacterized LOC104598098%2C transcript variant X2;
XM_010260022.1	product=cyclic dof factor 2-like;
XM_010260023.1	product=cystathionine gamma-synthase%2C chloroplastic;
XM_010260024.1	product=uncharacterized protein At5g19025;
XM_010260025.1	product=E3 ubiquitin-protein ligase RING1-like;
XM_010260026.1	product=granule-bound starch synthase 2%2C chloroplastic/amyloplastic-like;
XM_010260027.1	product=uncharacterized LOC104598115;
XM_010260028.1	product=GDSL esterase/lipase At1g74460-like;
XM_010260029.1	product=50S ribosomal protein L18%2C chloroplastic%2C transcript variant X1;
XM_010260030.1	product=50S ribosomal protein L18%2C chloroplastic%2C transcript variant X2;
XM_010260055.1	product=TATA box-binding protein-associated factor RNA polymerase I subunit B%2C transcript variant X1;
XM_010260056.1	product=TATA box-binding protein-associated factor RNA polymerase I subunit B%2C transcript variant X2;
XM_010260057.1	product=TATA box-binding protein-associated factor RNA polymerase I subunit B%2C transcript variant X3;
XM_010260058.1	product=TATA box-binding protein-associated factor RNA polymerase I subunit B%2C transcript variant X4;
XM_010260059.1	product=TATA box-binding protein-associated factor RNA polymerase I subunit B%2C transcript variant X5;
XM_010260063.1	product=protein FEZ;
XM_010260064.1	product=uncharacterized LOC104598140%2C transcript variant X1;
XM_010260065.1	product=uncharacterized LOC104598140%2C transcript variant X2;
XM_010260066.1	product=activating signal cointegrator 1;
XM_010260067.1	product=pentatricopeptide repeat-containing protein At4g18750%2C chloroplastic-like;
XM_010260068.1	product=protease Do-like 8%2C chloroplastic%2C transcript variant X1;
XM_010260069.1	product=protease Do-like 8%2C chloroplastic%2C transcript variant X2;
XM_010260070.1	product=protease Do-like 8%2C chloroplastic%2C transcript variant X3;
XM_010260071.1	product=protease Do-like 8%2C chloroplastic%2C transcript variant X4;
XM_010260086.1	product=transmembrane emp24 domain-containing protein p24delta9;
XM_010260094.1	product=uncharacterized protein At5g39570-like%2C transcript variant X1;
XM_010260096.1	product=uncharacterized protein At5g39570-like%2C transcript variant X2;
XM_010260100.1	product=pectinesterase 31%2C transcript variant X1;
XM_010260106.1	product=pectinesterase 31%2C transcript variant X2;
XM_010260125.1	product=uncharacterized LOC104598200;
XM_010260126.1	product=protein NEN1-like;
XM_010260127.1	product=uncharacterized LOC104598202;
XM_010260131.1	product=pentatricopeptide repeat-containing protein At5g15340%2C mitochondrial;
XM_010260135.1	product=protein ABCI7%2C chloroplastic;
XM_010260422.1	product=probable WRKY transcription factor 4;
XM_010260586.1	product=uncharacterized LOC104598492;
XM_010260596.1	product=dCTP pyrophosphatase 1-like;
XM_010260608.1	product=uncharacterized LOC104598504;
XM_010260619.1	product=F-box only protein 21;
XM_010260645.1	product=anthocyanidin 5%2C3-O-glucosyltransferase-like;
XM_010260668.1	product=uncharacterized LOC104598542;
XM_010260772.1	product=heparanase-like protein 1%2C transcript variant X1;
XM_010260780.1	product=heparanase-like protein 1%2C transcript variant X2;
XM_010260786.1	product=heparanase-like protein 1%2C transcript variant X3;
XM_010260797.1	product=membrane-anchored ubiquitin-fold protein 2-like%2C transcript variant X1;
XM_010260805.1	product=membrane-anchored ubiquitin-fold protein 2-like%2C transcript variant X2;
XM_010260814.1	product=probable galacturonosyltransferase 14;
XM_010260866.1	product=uncharacterized LOC104598662%2C transcript variant X1;
XM_010260903.1	product=uncharacterized LOC104598721%2C transcript variant X1;
XM_010260906.1	product=SNAP25 homologous protein SNAP33-like;
XM_010260915.1	product=uncharacterized LOC104598662%2C transcript variant X2;
XM_010260920.1	product=probable WRKY transcription factor 57;
XM_010260929.1	product=zinc finger RNA-binding protein 2-like;
XM_010261085.1	product=nipped-B-like protein%2C transcript variant X1;
XM_010261094.1	product=nipped-B-like protein%2C transcript variant X2;
XM_010261162.1	product=uncharacterized LOC104598884%2C transcript variant X1;
XM_010261174.1	product=uncharacterized LOC104598884%2C transcript variant X3;
XM_010261185.1	product=protein Asterix;
XM_010261206.1	product=pentatricopeptide repeat-containing protein At1g26460%2C mitochondrial-like%2C transcript variant X1;
XM_010261229.1	product=triose phosphate/phosphate translocator%2C chloroplastic-like%2C transcript variant X1;
XM_010261235.1	product=triose phosphate/phosphate translocator%2C chloroplastic-like%2C transcript variant X2;
XM_010261277.1	product=14-3-3-like protein GF14 iota;
XM_010261349.1	product=flavonoid 3'-monooxygenase;
XM_010261361.1	product=transmembrane protein adipocyte-associated 1-like%2C transcript variant X1;
XM_010261370.1	product=transmembrane protein adipocyte-associated 1-like%2C transcript variant X2;
XM_010261458.1	product=uncharacterized LOC104599088;
XM_010261496.1	product=probable xyloglucan endotransglucosylase/hydrolase protein 23;
XM_010261498.1	product=probable xyloglucan endotransglucosylase/hydrolase protein 23;
XM_010261635.1	product=phosphoserine phosphatase%2C chloroplastic;
XM_010261666.1	product=ABC transporter C family member 3-like%2C transcript variant X5;
XM_010261732.1	product=exocyst complex component EXO70B1-like;
XM_010261742.1	product=serine carboxypeptidase-like 25%2C transcript variant X1;
XM_010261751.1	product=ribosome-binding protein 1-like%2C transcript variant X1;
XM_010261752.1	product=serine carboxypeptidase-like 25%2C transcript variant X2;
XM_010261832.1	product=ribosome-binding protein 1-like%2C transcript variant X2;
XM_010261888.1	product=ribosome-binding protein 1-like%2C transcript variant X3;
XM_010261906.1	product=protein LONGIFOLIA 1-like;
XM_010261919.1	product=uncharacterized LOC104599401%2C transcript variant X1;
XM_010261927.1	product=uncharacterized LOC104599401%2C transcript variant X2;
XM_010261935.1	product=uncharacterized LOC104599401%2C transcript variant X3;
XM_010261943.1	product=uncharacterized LOC104599401%2C transcript variant X4;
XM_010261950.1	product=uncharacterized LOC104599401%2C transcript variant X5;
XM_010261957.1	product=uncharacterized LOC104599401%2C transcript variant X6;
XM_010261967.1	product=uncharacterized LOC104599401%2C transcript variant X7;
XM_010261979.1	product=putative ATP-dependent RNA helicase DHX33%2C transcript variant X1;
XM_010261988.1	product=putative ATP-dependent RNA helicase DHX33%2C transcript variant X2;
XM_010261999.1	product=uncharacterized LOC104599449;
XM_010262003.1	product=U-box domain-containing protein 4-like%2C transcript variant X1;
XM_010262011.1	product=uncharacterized LOC104599459%2C transcript variant X1;
XM_010262019.1	product=uncharacterized LOC104599459%2C transcript variant X2;
XM_010262026.1	product=uncharacterized LOC104599459%2C transcript variant X3;
XM_010262034.1	product=uncharacterized LOC104599459%2C transcript variant X4;
XM_010262042.1	product=protein PLASTID MOVEMENT IMPAIRED 15-like%2C transcript variant X1;
XM_010262043.1	product=uncharacterized LOC104599459%2C transcript variant X5;
XM_010262051.1	product=uncharacterized LOC104599459%2C transcript variant X6;
XM_010262083.1	product=U-box domain-containing protein 4-like%2C transcript variant X2;
XM_010262170.1	product=cytochrome P450 78A5;
XM_010262183.1	product=serine/threonine-protein kinase dst1;
XM_010262207.1	product=probable 6-phosphogluconolactonase 2%2C transcript variant X1;
XM_010262212.1	product=probable 6-phosphogluconolactonase 2%2C transcript variant X2;
XM_010262215.1	product=solute carrier family 25 member 44%2C transcript variant X1;
XM_010262221.1	product=solute carrier family 25 member 44%2C transcript variant X2;
XM_010262227.1	product=solute carrier family 25 member 44%2C transcript variant X3;
XM_010262230.1	product=uncharacterized LOC104599618;
XM_010262235.1	product=protein COBRA-like%2C transcript variant X1;
XM_010262240.1	product=protein COBRA-like%2C transcript variant X2;
XM_010262260.1	product=peptidyl-prolyl cis-trans isomerase E;
XM_010262272.1	product=uncharacterized LOC104599651;
XM_010262284.1	product=cytochrome b5 isoform B%2C transcript variant X1;
XM_010262292.1	product=cytochrome b5 isoform B%2C transcript variant X2;
XM_010262337.1	product=alpha-1%2C4-glucan-protein synthase [UDP-forming];
XM_010262349.1	product=uncharacterized LOC104599706%2C transcript variant X1;
XM_010262360.1	product=uncharacterized LOC104599706%2C transcript variant X2;
XM_010262370.1	product=uncharacterized LOC104599706%2C transcript variant X3;
XM_010262378.1	product=uncharacterized LOC104599706%2C transcript variant X4;
XM_010262531.1	product=MADS-box protein CMB1;
XM_010262774.1	product=protein PLASTID MOVEMENT IMPAIRED 15-like%2C transcript variant X2;
XM_010262794.1	product=auxin transport protein BIG%2C transcript variant X1;
XM_010262801.1	product=auxin transport protein BIG%2C transcript variant X2;
XM_010262824.1	product=U3 small nucleolar ribonucleoprotein protein IMP3-like;
XM_010262834.1	product=probable root meristem growth factor 8;
XM_010262847.1	product=probable phosphopantothenoylcysteine decarboxylase%2C transcript variant X1;
XM_010262851.1	product=ubiquitin carboxyl-terminal hydrolase isozyme L5-like;
XM_010262854.1	product=probable phosphopantothenoylcysteine decarboxylase%2C transcript variant X2;
XM_010262861.1	product=uncharacterized LOC104600053;
XM_010262878.1	product=prolyl endopeptidase-like%2C transcript variant X2;
XM_010262902.1	product=uncharacterized protein At1g04910;
XM_010262961.1	product=mitogen-activated protein kinase 9-like;
XM_010263033.1	product=eukaryotic translation initiation factor 2 subunit beta%2C transcript variant X1;
XM_010263100.1	product=heat shock protein 83-like;
XM_010263111.1	product=eukaryotic translation initiation factor 2 subunit beta%2C transcript variant X2;
XM_010263112.1	product=DNA-directed RNA polymerase 2B%2C chloroplastic/mitochondrial-like%2C transcript variant X1;
XM_010263120.1	product=DNA-directed RNA polymerase 2B%2C chloroplastic/mitochondrial-like%2C transcript variant X2;
XM_010263127.1	product=DNA-directed RNA polymerase 2B%2C chloroplastic/mitochondrial-like%2C transcript variant X3;
XM_010263139.1	product=probable sodium-coupled neutral amino acid transporter 6;
XM_010263188.1	product=eukaryotic translation initiation factor 2 subunit beta%2C transcript variant X3;
XM_010263270.1	product=phytosulfokines-like;
XM_010263281.1	product=ruBisCO large subunit-binding protein subunit beta%2C chloroplastic;
XM_010263333.1	product=6-phosphogluconate dehydrogenase%2C decarboxylating 3-like%2C transcript variant X1;
XM_010263342.1	product=6-phosphogluconate dehydrogenase%2C decarboxylating 3-like%2C transcript variant X2;
XM_010263347.1	product=6-phosphogluconate dehydrogenase%2C decarboxylating 3-like%2C transcript variant X3;
XM_010263351.1	product=6-phosphogluconate dehydrogenase%2C decarboxylating 3-like%2C transcript variant X4;
XM_010263356.1	product=prostatic spermine-binding protein-like;
XM_010263411.1	product=ras-related protein RABA6b-like;
XM_010263413.1	product=kinesin-like protein NACK2;
XM_010263416.1	product=uncharacterized LOC104600473%2C transcript variant X1;
XM_010263417.1	product=uncharacterized LOC104600473%2C transcript variant X2;
XM_010263418.1	product=uncharacterized LOC104600473%2C transcript variant X3;
XM_010263419.1	product=uncharacterized LOC104600473%2C transcript variant X4;
XM_010263420.1	product=uncharacterized LOC104600473%2C transcript variant X5;
XM_010263455.1	product=uridine-cytidine kinase C-like%2C transcript variant X1;
XM_010263462.1	product=uridine-cytidine kinase C-like%2C transcript variant X2;
XM_010263508.1	product=S-adenosylmethionine decarboxylase proenzyme;
XM_010263527.1	product=EVI5-like protein%2C transcript variant X1;
XM_010263533.1	product=G-protein coupled receptor 1%2C transcript variant X1;
XM_010263534.1	product=polcalcin Syr v 3-like;
XM_010263535.1	product=EVI5-like protein%2C transcript variant X2;
XM_010263536.1	product=RING-box protein 1a;
XM_010263648.1	product=stress-induced protein KIN2-like;
XM_010263661.1	product=probable serine/threonine-protein kinase NAK;
XM_010263662.1	product=stress-induced protein KIN2-like;
XM_010263668.1	product=phospholipid:diacylglycerol acyltransferase 1-like%2C transcript variant X1;
XM_010263669.1	product=polyadenylate-binding protein-interacting protein 3-like%2C transcript variant X1;
XM_010263670.1	product=polyadenylate-binding protein-interacting protein 3-like%2C transcript variant X2;
XM_010263671.1	product=polyadenylate-binding protein-interacting protein 3-like%2C transcript variant X3;
XM_010263674.1	product=uncharacterized LOC104600615;
XM_010263683.1	product=probable 2-aminoethanethiol dioxygenase;
XM_010263687.1	product=uncharacterized LOC104600627%2C transcript variant X1;
XM_010263688.1	product=uncharacterized LOC104600627%2C transcript variant X2;
XM_010263689.1	product=uncharacterized LOC104600627%2C transcript variant X3;
XM_010263690.1	product=(S)-coclaurine N-methyltransferase-like;
XM_010263691.1	product=myosin-17-like%2C transcript variant X1;
XM_010263692.1	product=myosin-17-like%2C transcript variant X2;
XM_010263693.1	product=myosin-17-like%2C transcript variant X3;
XM_010263694.1	product=myosin-17-like;
XM_010263717.1	product=50S ribosomal protein L10%2C chloroplastic-like%2C transcript variant X4;
XM_010263728.1	product=conserved oligomeric Golgi complex subunit 8%2C transcript variant X1;
XM_010263729.1	product=conserved oligomeric Golgi complex subunit 8%2C transcript variant X2;
XM_010263730.1	product=uncharacterized LOC104600653%2C transcript variant X1;
XM_010263734.1	product=lycopene epsilon cyclase%2C chloroplastic%2C transcript variant X1;
XM_010263735.1	product=lycopene epsilon cyclase%2C chloroplastic%2C transcript variant X2;
XM_010263736.1	product=glycylpeptide N-tetradecanoyltransferase 1;
XM_010263744.1	product=uncharacterized LOC104600669;
XM_010263745.1	product=putative phospholipid-transporting ATPase 7%2C transcript variant X1;
XM_010263746.1	product=putative phospholipid-transporting ATPase 7%2C transcript variant X2;
XM_010263747.1	product=putative phospholipid-transporting ATPase 7%2C transcript variant X3;
XM_010263748.1	product=putative phospholipid-transporting ATPase 7%2C transcript variant X4;
XM_010263749.1	product=putative phospholipid-transporting ATPase 7%2C transcript variant X5;
XM_010263750.1	product=GDP-mannose transporter GONST4-like%2C transcript variant X1;
XM_010263751.1	product=GDP-mannose transporter GONST4-like%2C transcript variant X2;
XM_010263752.1	product=GDP-mannose transporter GONST4-like%2C transcript variant X3;
XM_010263753.1	product=coatomer subunit zeta-1-like;
XM_010263754.1	product=mitochondrial substrate carrier family protein P-like%2C transcript variant X1;
XM_010263757.1	product=uncharacterized LOC104600676%2C transcript variant X1;
XM_010263758.1	product=uncharacterized LOC104600676%2C transcript variant X2;
XM_010263759.1	product=cytochrome P450 711A1;
XM_010263760.1	product=protein IQ-DOMAIN 1-like;
XM_010263763.1	product=10 kDa chaperonin-like;
XM_010263771.1	product=glyoxylate/succinic semialdehyde reductase 2%2C chloroplastic;
XM_010263779.1	product=beta-fructofuranosidase%2C insoluble isoenzyme CWINV1;
XM_010263780.1	product=putative hydrolase C777.06c%2C transcript variant X1;
XM_010263781.1	product=putative hydrolase C777.06c%2C transcript variant X2;
XM_010263782.1	product=putative hydrolase C777.06c%2C transcript variant X3;
XM_010263816.1	product=protein HOTHEAD-like;
XM_010263823.1	product=WD-40 repeat-containing protein MSI4;
XM_010263824.1	product=transmembrane 9 superfamily member 4-like;
XM_010263825.1	product=probable polyamine oxidase 5;
XM_010263826.1	product=uncharacterized LOC104600723%2C transcript variant X1;
XM_010263827.1	product=uncharacterized LOC104600723%2C transcript variant X2;
XM_010263846.1	product=WAS/WASL-interacting protein family member 3-like;
XM_010263847.1	product=uncharacterized LOC104600734;
XM_010263857.1	product=calcineurin B-like protein 10%2C transcript variant X1;
XM_010263858.1	product=calcineurin B-like protein 10%2C transcript variant X2;
XM_010263859.1	product=calcineurin B-like protein 10%2C transcript variant X3;
XM_010263860.1	product=calcineurin B-like protein 10%2C transcript variant X4;
XM_010263861.1	product=60S ribosomal protein L22-2-like;
XM_010263862.1	product=ectonucleotide pyrophosphatase/phosphodiesterase family member 3;
XM_010263864.1	product=thioredoxin-like 2%2C chloroplastic;
XM_010263865.1	product=uncharacterized protein At4g29660;
XM_010263866.1	product=phospholipase D epsilon;
XM_010263867.1	product=histone deacetylase 2%2C transcript variant X1;
XM_010263868.1	product=histone deacetylase 2%2C transcript variant X3;
XM_010263869.1	product=histone deacetylase 2%2C transcript variant X4;
XM_010263870.1	product=histone deacetylase 2%2C transcript variant X5;
XM_010263871.1	product=cytidine deaminase 1-like;
XM_010263881.1	product=probable acyl-[acyl-carrier-protein]--UDP-N-acetylglucosamine O-acyltransferase%2C mitochondrial%2C transcript variant X1;
XM_010263882.1	product=probable acyl-[acyl-carrier-protein]--UDP-N-acetylglucosamine O-acyltransferase%2C mitochondrial%2C transcript variant X2;
XM_010263884.1	product=probable fructokinase-6%2C chloroplastic;
XM_010263886.1	product=probable acyl-[acyl-carrier-protein]--UDP-N-acetylglucosamine O-acyltransferase%2C mitochondrial%2C transcript variant X3;
XM_010263887.1	product=inactive protein kinase SELMODRAFT_444075%2C transcript variant X1;
XM_010263888.1	product=inactive protein kinase SELMODRAFT_444075%2C transcript variant X2;
XM_010263889.1	product=inactive protein kinase SELMODRAFT_444075%2C transcript variant X3;
XM_010263890.1	product=uncharacterized LOC104600759;
XM_010263892.1	product=abscisic acid receptor PYL2-like;
XM_010263904.1	product=xaa-Pro dipeptidase%2C transcript variant X1;
XM_010263905.1	product=xaa-Pro dipeptidase%2C transcript variant X2;
XM_010263912.1	product=uncharacterized LOC104600773;
XM_010263913.1	product=ferrochelatase-2%2C chloroplastic;
XM_010263916.1	product=dof zinc finger protein DOF3.1;
XM_010263918.1	product=ubiquitin carboxyl-terminal hydrolase 6;
XM_010263919.1	product=NADP-specific glutamate dehydrogenase-like%2C transcript variant X1;
XM_010263920.1	product=NADP-specific glutamate dehydrogenase-like%2C transcript variant X2;
XM_010263921.1	product=RWD domain-containing protein 1%2C transcript variant X1;
XM_010263922.1	product=RWD domain-containing protein 1%2C transcript variant X2;
XM_010263942.1	product=uncharacterized LOC104600811;
XM_010263943.1	product=uncharacterized LOC104600813;
XM_010263950.1	product=uncharacterized LOC104600822;
XM_010263989.1	product=CASP-like protein 5B3%2C transcript variant X1;
XM_010263991.1	product=CASP-like protein 5B3%2C transcript variant X2;
XM_010263992.1	product=CASP-like protein 5B3%2C transcript variant X3;
XM_010263997.1	product=electron transfer flavoprotein subunit beta%2C mitochondrial-like;
XM_010264004.1	product=serine/threonine-protein phosphatase PP1-like;
XM_010264006.1	product=inorganic phosphate transporter 1-4-like;
XM_010264018.1	product=myb-related protein Myb4;
XM_010264019.1	product=malate dehydrogenase;
XM_010264080.1	product=isoprenylcysteine alpha-carbonyl methylesterase ICME-like;
XM_010264143.1	product=phosphoenolpyruvate carboxylase 4-like;
XM_010264184.1	product=transcriptional regulator SUPERMAN-like;
XM_010264191.1	product=protein IQ-DOMAIN 31;
XM_010264237.1	product=single-stranded DNA-binding protein%2C mitochondrial-like;
XM_010264246.1	product=protein decapping 5-like;
XM_010264296.1	product=probable transmembrane ascorbate ferrireductase 2;
XM_010264306.1	product=translation initiation factor eIF-2B subunit delta%2C transcript variant X1;
XM_010264315.1	product=translation initiation factor eIF-2B subunit delta%2C transcript variant X2;
XM_010264325.1	product=translation initiation factor eIF-2B subunit delta%2C transcript variant X3;
XM_010264413.1	product=CLAVATA3/ESR (CLE)-related protein 12-like%2C transcript variant X2;
XM_010264423.1	product=transcription initiation factor IIE subunit alpha-like;
XM_010264452.1	product=aspartic proteinase nepenthesin-1;
XM_010264481.1	product=uncharacterized LOC104601217%2C transcript variant X1;
XM_010264490.1	product=uncharacterized LOC104601217%2C transcript variant X2;
XM_010264501.1	product=leucoanthocyanidin reductase-like;
XM_010264557.1	product=charged multivesicular body protein 1-like;
XM_010264567.1	product=transcription factor DIVARICATA-like;
XM_010264601.1	product=serine/threonine-protein kinase STN7%2C chloroplastic-like%2C transcript variant X1;
XM_010264607.1	product=serine/threonine-protein kinase STN7%2C chloroplastic-like%2C transcript variant X2;
XM_010264653.1	product=methionine aminopeptidase 1B%2C chloroplastic-like%2C transcript variant X1;
XM_010264661.1	product=methionine aminopeptidase 1B%2C chloroplastic-like%2C transcript variant X2;
XM_010264683.1	product=protein TRANSPARENT TESTA 1-like;
XM_010264753.1	product=protein PHR1-LIKE 1-like%2C transcript variant X1;
XM_010264761.1	product=protein PHR1-LIKE 1-like%2C transcript variant X2;
XM_010264798.1	product=uncharacterized LOC104601460%2C transcript variant X1;
XM_010264807.1	product=uncharacterized LOC104601460%2C transcript variant X2;
XM_010264819.1	product=uncharacterized LOC104601472;
XM_010264829.1	product=protein FAR1-RELATED SEQUENCE 5-like%2C transcript variant X1;
XM_010264840.1	product=protein FAR1-RELATED SEQUENCE 5-like%2C transcript variant X2;
XM_010264848.1	product=protein FAR1-RELATED SEQUENCE 5-like%2C transcript variant X3;
XM_010264859.1	product=peptidyl-tRNA hydrolase%2C chloroplastic-like%2C transcript variant X1;
XM_010264863.1	product=peptidyl-tRNA hydrolase%2C chloroplastic-like%2C transcript variant X2;
XM_010264868.1	product=peptidyl-tRNA hydrolase%2C chloroplastic-like%2C transcript variant X3;
XM_010264932.1	product=uncharacterized protein DDB_G0275933-like;
XM_010264945.1	product=T-complex protein 1 subunit zeta-like;
XM_010264957.1	product=transcription factor HBP-1b(c38)-like%2C transcript variant X1;
XM_010264964.1	product=transcription factor HBP-1b(c38)-like%2C transcript variant X2;
XM_010264972.1	product=transcription factor HBP-1b(c38)-like%2C transcript variant X3;
XM_010264982.1	product=transcription factor HBP-1b(c38)-like%2C transcript variant X4;
XM_010264991.1	product=uncharacterized LOC104601595;
XM_010265027.1	product=serine/threonine-protein phosphatase 2A 65 kDa regulatory subunit A beta isoform;
XM_010265040.1	product=NADPH-dependent diflavin oxidoreductase 1%2C transcript variant X1;
XM_010265049.1	product=NADPH-dependent diflavin oxidoreductase 1%2C transcript variant X2;
XM_010265067.1	product=NADPH-dependent diflavin oxidoreductase 1%2C transcript variant X4;
XM_010265181.1	product=uncharacterized LOC104601734;
XM_010265194.1	product=uncharacterized LOC104601741;
XM_010265207.1	product=uncharacterized LOC104601746;
XM_010265217.1	product=dihydrolipoyllysine-residue acetyltransferase component 4 of pyruvate dehydrogenase complex%2C chloroplastic;
XM_010265262.1	product=GDP-L-galactose phosphorylase 1-like;
XM_010265298.1	product=LL-diaminopimelate aminotransferase%2C chloroplastic-like%2C transcript variant X1;
XM_010265305.1	product=LL-diaminopimelate aminotransferase%2C chloroplastic-like%2C transcript variant X2;
XM_010265312.1	product=LL-diaminopimelate aminotransferase%2C chloroplastic-like%2C transcript variant X3;
XM_010265321.1	product=LL-diaminopimelate aminotransferase%2C chloroplastic-like%2C transcript variant X4;
XM_010265331.1	product=carbon catabolite repressor protein 4 homolog 5%2C transcript variant X1;
XM_010265338.1	product=carbon catabolite repressor protein 4 homolog 5%2C transcript variant X2;
XM_010265349.1	product=lysM domain-containing GPI-anchored protein 1-like;
XM_010265361.1	product=3-ketoacyl-CoA synthase 6-like;
XM_010265371.1	product=cytokinin hydroxylase-like;
XM_010265376.1	product=phosphoethanolamine N-methyltransferase-like;
XM_010265383.1	product=homocysteine S-methyltransferase 1-like%2C transcript variant X1;
XM_010265391.1	product=homocysteine S-methyltransferase 1-like%2C transcript variant X2;
XM_010265401.1	product=protein FLX-like 3;
XM_010265414.1	product=KH domain-containing protein At4g18375-like%2C transcript variant X1;
XM_010265417.1	product=KH domain-containing protein At4g18375-like%2C transcript variant X2;
XM_010265426.1	product=NADH dehydrogenase [ubiquinone] 1 beta subcomplex subunit 10-A-like;
XM_010265431.1	product=putative threonine aspartase%2C transcript variant X1;
XM_010265436.1	product=putative threonine aspartase%2C transcript variant X2;
XM_010265446.1	product=putative threonine aspartase%2C transcript variant X3;
XM_010265454.1	product=putative threonine aspartase%2C transcript variant X4;
XM_010265467.1	product=LOB domain-containing protein 41-like;
XM_010265482.1	product=uncharacterized LOC104601960;
XM_010265503.1	product=ribulose bisphosphate carboxylase small chain%2C chloroplastic-like;
XM_010265550.1	product=60S acidic ribosomal protein P1-like;
XM_010265623.1	product=pollen-specific leucine-rich repeat extensin-like protein 3%2C transcript variant X1;
XM_010265629.1	product=pollen-specific leucine-rich repeat extensin-like protein 3%2C transcript variant X2;
XM_010265635.1	product=pollen-specific leucine-rich repeat extensin-like protein 3%2C transcript variant X3;
XM_010265642.1	product=zinc finger protein JAGGED-like%2C transcript variant X1;
XM_010265649.1	product=zinc finger protein JAGGED-like%2C transcript variant X2;
XM_010265682.1	product=lysine-specific demethylase JMJ25-like;
XM_010265695.1	product=extended synaptotagmin-1-like%2C transcript variant X1;
XM_010265703.1	product=extended synaptotagmin-1-like%2C transcript variant X2;
XM_010265711.1	product=extended synaptotagmin-1-like%2C transcript variant X3;
XM_010265720.1	product=extended synaptotagmin-1-like%2C transcript variant X4;
XM_010265727.1	product=extended synaptotagmin-1-like%2C transcript variant X5;
XM_010265735.1	product=extended synaptotagmin-1-like%2C transcript variant X6;
XM_010265745.1	product=adenylate isopentenyltransferase-like;
XM_010265755.1	product=protein MKS1-like;
XM_010265777.1	product=uncharacterized LOC104602177%2C transcript variant X1;
XM_010265785.1	product=uncharacterized LOC104602177%2C transcript variant X2;
XM_010265793.1	product=uncharacterized LOC104602177%2C transcript variant X3;
XM_010265806.1	product=uncharacterized LOC104602196;
XM_010265817.1	product=uncharacterized LOC104602203%2C transcript variant X1;
XM_010265824.1	product=uncharacterized LOC104602203%2C transcript variant X2;
XM_010265832.1	product=universal stress protein A-like protein%2C transcript variant X1;
XM_010265838.1	product=universal stress protein A-like protein%2C transcript variant X2;
XM_010265848.1	product=universal stress protein A-like protein;
XM_010265866.1	product=universal stress protein A-like protein;
XM_010265877.1	product=universal stress protein A-like protein;
XM_010265888.1	product=transcription factor bHLH75-like;
XM_010265993.1	product=uncharacterized LOC104602345;
XM_010266041.1	product=uncharacterized LOC104602373%2C transcript variant X1;
XM_010266050.1	product=uncharacterized LOC104602373%2C transcript variant X2;
XM_010266059.1	product=uncharacterized LOC104602373%2C transcript variant X3;
XM_010266068.1	product=uncharacterized LOC104602373%2C transcript variant X4;
XM_010266080.1	product=glutathione reductase%2C chloroplastic-like%2C transcript variant X1;
XM_010266087.1	product=glutathione reductase%2C chloroplastic-like%2C transcript variant X2;
XM_010266156.1	product=DELLA protein GAI1;
XM_010266240.1	product=plastidic glucose transporter 4-like%2C transcript variant X1;
XM_010266249.1	product=plastidic glucose transporter 4-like%2C transcript variant X2;
XM_010266256.1	product=plastidic glucose transporter 4-like%2C transcript variant X3;
XM_010266262.1	product=plastidic glucose transporter 4-like%2C transcript variant X4;
XM_010266271.1	product=outer envelope protein 64%2C chloroplastic-like;
XM_010266272.1	product=histone H4;
XM_010266387.1	product=geranylgeranyl pyrophosphate synthase%2C chloroplastic/chromoplastic-like;
XM_010266483.1	product=protein BCCIP homolog%2C transcript variant X1;
XM_010266544.1	product=uncharacterized LOC104602748;
XM_010266560.1	product=protein BCCIP homolog%2C transcript variant X2;
XM_010266568.1	product=metalloendoproteinase 1-like;
XM_010266634.1	product=protein BCCIP homolog%2C transcript variant X3;
XM_010266670.1	product=uncharacterized LOC104602829%2C transcript variant X1;
XM_010266671.1	product=uncharacterized LOC104602829%2C transcript variant X2;
XM_010266672.1	product=uncharacterized LOC104602829%2C transcript variant X3;
XM_010266673.1	product=uncharacterized LOC104602829%2C transcript variant X4;
XM_010266674.1	product=uncharacterized LOC104602829%2C transcript variant X5;
XM_010266675.1	product=uncharacterized LOC104602829%2C transcript variant X6;
XM_010266676.1	product=uncharacterized LOC104602829%2C transcript variant X7;
XM_010266677.1	product=uncharacterized LOC104602829%2C transcript variant X8;
XM_010266679.1	product=uncharacterized LOC104602578;
XM_010266744.1	product=protein sel-1 homolog 2;
XM_010266762.1	product=uncharacterized LOC104602902;
XM_010266776.1	product=putative pentatricopeptide repeat-containing protein At3g13770%2C mitochondrial;
XM_010266788.1	product=glutamine--tRNA ligase-like%2C transcript variant X1;
XM_010266789.1	product=glutamine--tRNA ligase-like%2C transcript variant X2;
XM_010266790.1	product=glutamine--tRNA ligase-like%2C transcript variant X3;
XM_010266791.1	product=glutamine--tRNA ligase-like%2C transcript variant X4;
XM_010266792.1	product=glutamine--tRNA ligase-like%2C transcript variant X5;
XM_010266793.1	product=glutamine--tRNA ligase-like%2C transcript variant X6;
XM_010266794.1	product=glutamine--tRNA ligase-like%2C transcript variant X7;
XM_010266795.1	product=glutamine--tRNA ligase-like%2C transcript variant X8;
XM_010266796.1	product=glutamine--tRNA ligase-like%2C transcript variant X9;
XM_010266800.1	product=zinc transporter 5;
XM_010266809.1	product=ribonuclease 1-like;
XM_010266811.1	product=uncharacterized LOC104602936;
XM_010266814.1	product=uncharacterized LOC104602938%2C transcript variant X1;
XM_010266815.1	product=protein MKS1;
XM_010266816.1	product=adenylate isopentenyltransferase-like;
XM_010266821.1	product=caffeoylshikimate esterase-like;
XM_010266822.1	product=non-functional NADPH-dependent codeinone reductase 2-like;
XM_010266823.1	product=chloroplastic group IIA intron splicing facilitator CRS1%2C chloroplastic%2C transcript variant X2;
XM_010266824.1	product=IST1 homolog;
XM_010266825.1	product=zinc finger protein JAGGED-like;
XM_010266826.1	product=YLP motif-containing protein 1%2C transcript variant X1;
XM_010266827.1	product=YLP motif-containing protein 1%2C transcript variant X2;
XM_010266828.1	product=YLP motif-containing protein 1%2C transcript variant X3;
XM_010266829.1	product=protein CUP-SHAPED COTYLEDON 2;
XM_010266830.1	product=uncharacterized LOC104602950;
XM_010266840.1	product=GTP-binding protein SAR1A-like;
XM_010266842.1	product=KH domain-containing protein At4g18375-like%2C transcript variant X1;
XM_010266843.1	product=KH domain-containing protein At4g18375-like%2C transcript variant X2;
XM_010266844.1	product=KH domain-containing protein At4g18375-like%2C transcript variant X3;
XM_010266845.1	product=zinc finger protein CONSTANS-LIKE 16-like;
XM_010266846.1	product=homocysteine S-methyltransferase 1-like;
XM_010266847.1	product=cytokinin hydroxylase-like;
XM_010266848.1	product=3-ketoacyl-CoA synthase 6-like;
XM_010266856.1	product=alpha-xylosidase 1-like;
XM_010266858.1	product=ubiquitin receptor RAD23c-like;
XM_010266859.1	product=protein NRT1/ PTR FAMILY 3.1-like;
XM_010266860.1	product=ceramide-1-phosphate transfer protein;
XM_010266861.1	product=uncharacterized LOC104602981;
XM_010266862.1	product=protein YLS3%2C transcript variant X1;
XM_010266863.1	product=uncharacterized LOC104602979;
XM_010266864.1	product=protein YLS3%2C transcript variant X2;
XM_010266865.1	product=protein YLS3%2C transcript variant X3;
XM_010266868.1	product=serine/threonine-protein kinase prpf4B-like%2C transcript variant X2;
XM_010266869.1	product=serine/threonine-protein kinase prpf4B-like%2C transcript variant X3;
XM_010266870.1	product=uncharacterized LOC104602986%2C transcript variant X1;
XM_010266871.1	product=uncharacterized LOC104602986%2C transcript variant X2;
XM_010266872.1	product=uncharacterized LOC104602989;
XM_010266873.1	product=casparian strip membrane protein 1-like;
XM_010266874.1	product=30S ribosomal protein 3%2C chloroplastic-like%2C transcript variant X1;
XM_010266875.1	product=30S ribosomal protein 3%2C chloroplastic-like%2C transcript variant X2;
XM_010266876.1	product=aluminum-activated malate transporter 9;
XM_010266877.1	product=uncharacterized LOC104602992%2C transcript variant X1;
XM_010266878.1	product=uncharacterized LOC104602992%2C transcript variant X2;
XM_010266879.1	product=uncharacterized LOC104602992%2C transcript variant X3;
XM_010266880.1	product=uncharacterized LOC104602992%2C transcript variant X4;
XM_010266881.1	product=serine/threonine-protein phosphatase 2A 65 kDa regulatory subunit A beta isoform-like%2C transcript variant X1;
XM_010266882.1	product=serine/threonine-protein phosphatase 2A 65 kDa regulatory subunit A beta isoform-like%2C transcript variant X2;
XM_010266886.1	product=uncharacterized LOC104602996%2C transcript variant X1;
XM_010266887.1	product=uncharacterized LOC104602996%2C transcript variant X2;
XM_010266888.1	product=uncharacterized LOC104602996%2C transcript variant X3;
XM_010266889.1	product=HEAT repeat-containing protein 5B%2C transcript variant X1;
XM_010266890.1	product=HEAT repeat-containing protein 5B%2C transcript variant X2;
XM_010266896.1	product=cell number regulator 2-like;
XM_010266897.1	product=transcription factor TGA2-like%2C transcript variant X1;
XM_010266898.1	product=transcription factor TGA2-like%2C transcript variant X2;
XM_010266899.1	product=transcription factor TGA2-like%2C transcript variant X3;
XM_010266903.1	product=14-3-3-like protein%2C transcript variant X1;
XM_010266904.1	product=14-3-3-like protein%2C transcript variant X2;
XM_010266905.1	product=14-3-3-like protein%2C transcript variant X3;
XM_010266906.1	product=ultraviolet-B receptor UVR8-like%2C transcript variant X1;
XM_010266907.1	product=ultraviolet-B receptor UVR8-like%2C transcript variant X2;
XM_010266911.1	product=peptidyl-tRNA hydrolase%2C chloroplastic-like%2C transcript variant X1;
XM_010266912.1	product=peptidyl-tRNA hydrolase%2C chloroplastic-like%2C transcript variant X2;
XM_010266926.1	product=mediator of RNA polymerase II transcription subunit 25;
XM_010266933.1	product=uncharacterized LOC104603025;
XM_010266934.1	product=uncharacterized LOC104603026;
XM_010266935.1	product=uncharacterized LOC104603027;
XM_010266937.1	product=uncharacterized LOC104603029%2C transcript variant X1;
XM_010266938.1	product=uncharacterized LOC104603029%2C transcript variant X2;
XM_010266939.1	product=uncharacterized LOC104603029%2C transcript variant X3;
XM_010266940.1	product=uncharacterized LOC104603029%2C transcript variant X4;
XM_010266941.1	product=uncharacterized LOC104603029%2C transcript variant X5;
XM_010266942.1	product=protein TRANSPARENT TESTA 1-like;
XM_010266945.1	product=protein rough sheath 2 homolog;
XM_010266946.1	product=methionine aminopeptidase 1B%2C chloroplastic-like%2C transcript variant X1;
XM_010266947.1	product=methionine aminopeptidase 1B%2C chloroplastic-like%2C transcript variant X2;
XM_010266948.1	product=methionine aminopeptidase 1B%2C chloroplastic-like%2C transcript variant X3;
XM_010266952.1	product=probable galacturonosyltransferase-like 3;
XM_010266953.1	product=serine/threonine-protein kinase STN7%2C chloroplastic-like%2C transcript variant X1;
XM_010266955.1	product=serine/threonine-protein kinase STN7%2C chloroplastic-like%2C transcript variant X2;
XM_010266956.1	product=uncharacterized LOC104603041%2C transcript variant X1;
XM_010266957.1	product=uncharacterized LOC104603041%2C transcript variant X2;
XM_010266958.1	product=uncharacterized LOC104603041%2C transcript variant X3;
XM_010266960.1	product=histone deacetylase 15%2C transcript variant X1;
XM_010266961.1	product=histone deacetylase 15%2C transcript variant X2;
XM_010266962.1	product=histone deacetylase 15%2C transcript variant X3;
XM_010266963.1	product=histone deacetylase 15%2C transcript variant X4;
XM_010266964.1	product=histone deacetylase 15%2C transcript variant X5;
XM_010266965.1	product=histone deacetylase 15%2C transcript variant X6;
XM_010266966.1	product=histone deacetylase 15%2C transcript variant X7;
XM_010266967.1	product=histone deacetylase 15%2C transcript variant X8;
XM_010266969.1	product=histone deacetylase 15%2C transcript variant X9;
XM_010266970.1	product=transcription factor DIVARICATA-like;
XM_010266971.1	product=charged multivesicular body protein 1-like;
XM_010266973.1	product=uncharacterized LOC104603048;
XM_010266990.1	product=cyclin-B1-2-like;
XM_010266991.1	product=uncharacterized LOC104603061;
XM_010266999.1	product=uncharacterized LOC104603066%2C transcript variant X1;
XM_010267000.1	product=uncharacterized LOC104603066%2C transcript variant X2;
XM_010267001.1	product=protein decapping 5-like;
XM_010267007.1	product=uncharacterized LOC104603072%2C transcript variant X1;
XM_010267008.1	product=uncharacterized LOC104603072%2C transcript variant X2;
XM_010267010.1	product=putative nuclear matrix constituent protein 1-like protein%2C transcript variant X1;
XM_010267011.1	product=putative nuclear matrix constituent protein 1-like protein%2C transcript variant X2;
XM_010267013.1	product=putative nuclear matrix constituent protein 1-like protein%2C transcript variant X3;
XM_010267014.1	product=putative nuclear matrix constituent protein 1-like protein%2C transcript variant X4;
XM_010267015.1	product=putative nuclear matrix constituent protein 1-like protein%2C transcript variant X5;
XM_010267016.1	product=putative nuclear matrix constituent protein 1-like protein%2C transcript variant X6;
XM_010267019.1	product=DEAD-box ATP-dependent RNA helicase 27-like;
XM_010267029.1	product=ABC transporter G family member 21-like;
XM_010267040.1	product=probable calcium-binding protein CML15;
XM_010267041.1	product=transmembrane protein 33 homolog;
XM_010267043.1	product=uncharacterized LOC104603096;
XM_010267044.1	product=proline-rich receptor-like protein kinase PERK8%2C transcript variant X1;
XM_010267051.1	product=uncharacterized LOC104603103;
XM_010267053.1	product=uncharacterized LOC104603107;
XM_010267059.1	product=protein PLANT CADMIUM RESISTANCE 7-like;
XM_010267061.1	product=uncharacterized LOC104603124;
XM_010267062.1	product=probable histone acetyltransferase HAC-like 1;
XM_010267063.1	product=mavicyanin-like;
XM_010267065.1	product=putative phospholipid-transporting ATPase 9;
XM_010267112.1	product=putative methylesterase 11%2C chloroplastic;
XM_010267134.1	product=uncharacterized LOC104603148;
XM_010267169.1	product=uncharacterized LOC104603192;
XM_010267203.1	product=GPI mannosyltransferase 1;
XM_010267204.1	product=50S ribosomal protein L35%2C chloroplastic;
XM_010267205.1	product=probable folate-biopterin transporter 2%2C transcript variant X1;
XM_010267206.1	product=probable folate-biopterin transporter 2%2C transcript variant X2;
XM_010267209.1	product=uncharacterized protein C1450.15-like;
XM_010267238.1	product=probable protein phosphatase 2C 60%2C transcript variant X1;
XM_010267239.1	product=probable protein phosphatase 2C 60%2C transcript variant X2;
XM_010267240.1	product=probable protein phosphatase 2C 60%2C transcript variant X3;
XM_010267241.1	product=probable protein phosphatase 2C 60%2C transcript variant X4;
XM_010267242.1	product=probable protein phosphatase 2C 60%2C transcript variant X5;
XM_010267243.1	product=probable protein phosphatase 2C 60%2C transcript variant X6;
XM_010267244.1	product=probable protein phosphatase 2C 60%2C transcript variant X7;
XM_010267245.1	product=probable protein phosphatase 2C 60%2C transcript variant X8;
XM_010267246.1	product=uncharacterized LOC104603254;
XM_010267247.1	product=chaperone protein dnaJ 8%2C chloroplastic-like;
XM_010267248.1	product=probable ATP synthase 24 kDa subunit%2C mitochondrial;
XM_010267249.1	product=bifunctional aspartokinase/homoserine dehydrogenase 2%2C chloroplastic-like%2C transcript variant X1;
XM_010267250.1	product=bifunctional aspartokinase/homoserine dehydrogenase 2%2C chloroplastic-like%2C transcript variant X2;
XM_010267251.1	product=probable inactive serine/threonine-protein kinase fnkC;
XM_010267252.1	product=GDSL esterase/lipase At1g71691-like;
XM_010267262.1	product=early nodulin-like protein 1;
XM_010267263.1	product=early nodulin-like protein 1;
XM_010267264.1	product=early nodulin-like protein 1;
XM_010267268.1	product=BTB/POZ domain-containing protein NPY1-like;
XM_010267273.1	product=pentatricopeptide repeat-containing protein At4g35850%2C mitochondrial;
XM_010267278.1	product=jacalin-related lectin 3-like;
XM_010267299.1	product=probable LRR receptor-like serine/threonine-protein kinase At2g24230;
XM_010267300.1	product=protein POLAR LOCALIZATION DURING ASYMMETRIC DIVISION AND REDISTRIBUTION;
XM_010267303.1	product=BTB/POZ domain-containing protein At2g24240-like;
XM_010267304.1	product=omega-6 fatty acid desaturase%2C chloroplastic-like;
XM_010267305.1	product=formin-like protein 18%2C transcript variant X1;
XM_010267306.1	product=formin-like protein 18%2C transcript variant X3;
XM_010267307.1	product=reticulon-like protein B21%2C transcript variant X1;
XM_010267309.1	product=reticulon-like protein B21%2C transcript variant X2;
XM_010267310.1	product=reticulon-like protein B21%2C transcript variant X3;
XM_010267311.1	product=BTB/POZ domain-containing protein At5g17580-like%2C transcript variant X1;
XM_010267312.1	product=BTB/POZ domain-containing protein At5g17580-like%2C transcript variant X2;
XM_010267313.1	product=BTB/POZ domain-containing protein At5g17580-like%2C transcript variant X3;
XM_010267316.1	product=RNA polymerase II C-terminal domain phosphatase-like 4%2C transcript variant X1;
XM_010267317.1	product=RNA polymerase II C-terminal domain phosphatase-like 4%2C transcript variant X2;
XM_010267318.1	product=putative transferase CAF17 homolog%2C mitochondrial;
XM_010267323.1	product=micronuclear linker histone polyprotein-like%2C transcript variant X1;
XM_010267324.1	product=micronuclear linker histone polyprotein-like%2C transcript variant X2;
XM_010267325.1	product=NADP-dependent glyceraldehyde-3-phosphate dehydrogenase;
XM_010267326.1	product=stromal cell-derived factor 2-like protein;
XM_010267328.1	product=U-box domain-containing protein 12-like;
XM_010267329.1	product=40S ribosomal protein S12-like;
XM_010267348.1	product=CHD3-type chromatin-remodeling factor PICKLE;
XM_010267362.1	product=probable F-box protein At4g22030%2C transcript variant X1;
XM_010267363.1	product=probable F-box protein At4g22030%2C transcript variant X2;
XM_010267364.1	product=probable F-box protein At4g22030%2C transcript variant X3;
XM_010267365.1	product=probable F-box protein At4g22030%2C transcript variant X4;
XM_010267366.1	product=G-type lectin S-receptor-like serine/threonine-protein kinase At1g11300;
XM_010267373.1	product=uncharacterized LOC104603360;
XM_010267376.1	product=gamma carbonic anhydrase 1%2C mitochondrial;
XM_010267378.1	product=probable carboxylesterase 2;
XM_010267379.1	product=homogentisate geranylgeranyltransferase%2C chloroplastic-like%2C transcript variant X1;
XM_010267380.1	product=homogentisate geranylgeranyltransferase%2C chloroplastic-like%2C transcript variant X2;
XM_010267381.1	product=uncharacterized LOC104603364;
XM_010267399.1	product=uncharacterized LOC104603379;
XM_010267401.1	product=trafficking protein particle complex subunit 9-like;
XM_010267402.1	product=uncharacterized LOC104603383%2C transcript variant X1;
XM_010267416.1	product=U-box domain-containing protein 2-like;
XM_010267424.1	product=ubiquitin carboxyl-terminal hydrolase 12-like;
XM_010267425.1	product=uncharacterized LOC104603400;
XM_010267426.1	product=MATH domain and coiled-coil domain-containing protein At3g58270-like;
XM_010267427.1	product=putative receptor-like protein kinase At4g00960;
XM_010267428.1	product=uncharacterized LOC104603403;
XM_010267431.1	product=pentatricopeptide repeat-containing protein At1g80880%2C mitochondrial;
XM_010267433.1	product=uncharacterized LOC104603411;
XM_010267434.1	product=putative disease resistance protein RGA1;
XM_010267437.1	product=uncharacterized LOC104603416;
XM_010267445.1	product=defensin-like protein 163;
XM_010267456.1	product=uncharacterized LOC104603430;
XM_010267465.1	product=uncharacterized LOC104603439;
XM_010267588.1	product=uncharacterized LOC104603527;
XM_010267614.1	product=putative receptor-like protein kinase At4g00960%2C transcript variant X1;
XM_010267663.1	product=putative receptor-like protein kinase At4g00960%2C transcript variant X2;
XM_010267673.1	product=uncharacterized LOC104603357%2C transcript variant X1;
XM_010267858.1	product=phosphoglucomutase%2C cytoplasmic;
XM_010268071.1	product=uncharacterized LOC104603907;
XM_010268076.1	product=pentatricopeptide repeat-containing protein At5g66520-like;
XM_010268077.1	product=probable folate-biopterin transporter 7;
XM_010268086.1	product=cold and drought-regulated protein CORA-like;
XM_010268087.1	product=uncharacterized RING finger protein C4G3.12c-like%2C transcript variant X1;
XM_010268088.1	product=uncharacterized RING finger protein C4G3.12c-like%2C transcript variant X2;
XM_010268090.1	product=uncharacterized RING finger protein C4G3.12c-like%2C transcript variant X3;
XM_010268091.1	product=uncharacterized RING finger protein C4G3.12c-like%2C transcript variant X4;
XM_010268092.1	product=uncharacterized RING finger protein C4G3.12c-like%2C transcript variant X5;
XM_010268093.1	product=uncharacterized RING finger protein C4G3.12c-like%2C transcript variant X6;
XM_010268094.1	product=small nuclear ribonucleoprotein-associated protein B-like%2C transcript variant X2;
XM_010268095.1	product=UMP-CMP kinase 3;
XM_010268096.1	product=probable UMP/CMP kinase 3;
XM_010268097.1	product=probable serine/threonine-protein kinase yakA%2C transcript variant X1;
XM_010268098.1	product=probable serine/threonine-protein kinase yakA%2C transcript variant X2;
XM_010268100.1	product=probable serine/threonine-protein kinase yakA%2C transcript variant X3;
XM_010268113.1	product=uncharacterized LOC104603936;
XM_010268114.1	product=uncharacterized LOC104603937%2C transcript variant X1;
XM_010268115.1	product=uncharacterized LOC104603937%2C transcript variant X2;
XM_010268116.1	product=uncharacterized LOC104603937%2C transcript variant X3;
XM_010268117.1	product=uncharacterized LOC104603937%2C transcript variant X4;
XM_010268122.1	product=uncharacterized LOC104603944%2C transcript variant X1;
XM_010268123.1	product=uncharacterized LOC104603944%2C transcript variant X2;
XM_010268125.1	product=mitochondrial carrier protein MTM1-like%2C transcript variant X1;
XM_010268126.1	product=mitochondrial carrier protein MTM1-like%2C transcript variant X2;
XM_010268127.1	product=mitochondrial carrier protein MTM1-like%2C transcript variant X3;
XM_010268128.1	product=arabinogalactan peptide 20-like;
XM_010268132.1	product=CMP-sialic acid transporter 1-like%2C transcript variant X1;
XM_010268133.1	product=CMP-sialic acid transporter 1-like%2C transcript variant X2;
XM_010268134.1	product=CMP-sialic acid transporter 1-like%2C transcript variant X3;
XM_010268135.1	product=CMP-sialic acid transporter 1-like%2C transcript variant X4;
XM_010268136.1	product=CMP-sialic acid transporter 1-like%2C transcript variant X5;
XM_010268137.1	product=protein SPA1-RELATED 2-like%2C transcript variant X1;
XM_010268138.1	product=protein SPA1-RELATED 2-like%2C transcript variant X2;
XM_010268139.1	product=protein SPA1-RELATED 2-like%2C transcript variant X4;
XM_010268140.1	product=protein SPA1-RELATED 2-like%2C transcript variant X5;
XM_010268151.1	product=probable indole-3-acetic acid-amido synthetase GH3.5%2C transcript variant X1;
XM_010268152.1	product=probable indole-3-acetic acid-amido synthetase GH3.5%2C transcript variant X2;
XM_010268153.1	product=probable indole-3-acetic acid-amido synthetase GH3.5%2C transcript variant X3;
XM_010268154.1	product=probable indole-3-acetic acid-amido synthetase GH3.5%2C transcript variant X4;
XM_010268158.1	product=hydroquinone glucosyltransferase-like;
XM_010268160.1	product=nucleoporin seh1-A-like%2C transcript variant X1;
XM_010268161.1	product=nucleoporin seh1-A-like%2C transcript variant X2;
XM_010268167.1	product=protein ROOT PRIMORDIUM DEFECTIVE 1;
XM_010268168.1	product=histone H3-like centromeric protein HTR12%2C transcript variant X1;
XM_010268169.1	product=histone H3-like centromeric protein HTR12%2C transcript variant X2;
XM_010268170.1	product=rhodanese-like domain-containing protein 4%2C chloroplastic;
XM_010268171.1	product=chitinase domain-containing protein 1;
XM_010268172.1	product=protein PXR1-like;
XM_010268173.1	product=KAT8 regulatory NSL complex subunit 3;
XM_010268177.1	product=ATP-dependent zinc metalloprotease FTSH 11%2C chloroplastic/mitochondrial-like;
XM_010268178.1	product=abscisic acid receptor PYL8;
XM_010268187.1	product=uncharacterized LOC104603991%2C transcript variant X1;
XM_010268188.1	product=uncharacterized LOC104603991%2C transcript variant X2;
XM_010268189.1	product=uncharacterized LOC104603991%2C transcript variant X3;
XM_010268190.1	product=probable protein phosphatase 2C 52%2C transcript variant X1;
XM_010268192.1	product=cyclic nucleotide-gated ion channel 1-like;
XM_010268193.1	product=plastidial pyruvate kinase 4%2C chloroplastic%2C transcript variant X1;
XM_010268194.1	product=plastidial pyruvate kinase 4%2C chloroplastic%2C transcript variant X2;
XM_010268195.1	product=plastidial pyruvate kinase 4%2C chloroplastic%2C transcript variant X3;
XM_010268196.1	product=endoglucanase 19;
XM_010268197.1	product=long chain acyl-CoA synthetase 4;
XM_010268199.1	product=putative RING-H2 finger protein ATL21A;
XM_010268203.1	product=putative E3 ubiquitin-protein ligase UBR7%2C transcript variant X1;
XM_010268204.1	product=putative E3 ubiquitin-protein ligase UBR7%2C transcript variant X2;
XM_010268205.1	product=putative E3 ubiquitin-protein ligase UBR7%2C transcript variant X3;
XM_010268206.1	product=putative E3 ubiquitin-protein ligase UBR7%2C transcript variant X4;
XM_010268208.1	product=uncharacterized LOC104604003;
XM_010268209.1	product=glutamate synthase 1 [NADH]%2C chloroplastic%2C transcript variant X1;
XM_010268210.1	product=glutamate synthase 1 [NADH]%2C chloroplastic%2C transcript variant X2;
XM_010268211.1	product=splicing factor 3A subunit 3;
XM_010268212.1	product=filaggrin-like;
XM_010268213.1	product=histone-lysine N-methyltransferase ATX4-like%2C transcript variant X1;
XM_010268215.1	product=histone-lysine N-methyltransferase ATX4-like%2C transcript variant X3;
XM_010268216.1	product=histone-lysine N-methyltransferase ATX4-like%2C transcript variant X4;
XM_010268220.1	product=cytochrome b561 and DOMON domain-containing protein At3g61750;
XM_010268221.1	product=protein BOBBER 1;
XM_010268222.1	product=uncharacterized LOC104604015;
XM_010268223.1	product=O-acyltransferase WSD1-like%2C transcript variant X1;
XM_010268224.1	product=O-acyltransferase WSD1-like%2C transcript variant X2;
XM_010268225.1	product=dynamin-related protein 5A;
XM_010268226.1	product=GDSL esterase/lipase At4g10955-like%2C transcript variant X1;
XM_010268227.1	product=GDSL esterase/lipase At4g10955-like%2C transcript variant X2;
XM_010268228.1	product=GDSL esterase/lipase At4g10955-like%2C transcript variant X3;
XM_010268229.1	product=GDSL esterase/lipase At4g10955-like%2C transcript variant X4;
XM_010268230.1	product=probable pectinesterase/pectinesterase inhibitor 34;
XM_010268232.1	product=dipeptidyl peptidase 8-like%2C transcript variant X1;
XM_010268233.1	product=dipeptidyl peptidase 8-like%2C transcript variant X2;
XM_010268234.1	product=dipeptidyl peptidase 8-like%2C transcript variant X3;
XM_010268235.1	product=dipeptidyl peptidase 8-like%2C transcript variant X4;
XM_010268236.1	product=GDSL esterase/lipase At5g08460-like;
XM_010268248.1	product=protein ASPARTIC PROTEASE IN GUARD CELL 2-like;
XM_010268249.1	product=RNA polymerase II transcriptional coactivator KELP;
XM_010268253.1	product=soluble starch synthase 1%2C chloroplastic/amyloplastic;
XM_010268254.1	product=B2 protein-like;
XM_010268269.1	product=importin subunit beta-1-like;
XM_010268274.1	product=uncharacterized LOC104604049;
XM_010268278.1	product=uncharacterized LOC104604051%2C transcript variant X1;
XM_010268279.1	product=uncharacterized LOC104604051%2C transcript variant X2;
XM_010268280.1	product=uncharacterized LOC104604051%2C transcript variant X3;
XM_010268281.1	product=uncharacterized LOC104604051%2C transcript variant X4;
XM_010268282.1	product=protein kish-like;
XM_010268283.1	product=signal recognition particle 19 kDa protein;
XM_010268285.1	product=bidirectional sugar transporter SWEET4-like;
XM_010268288.1	product=uncharacterized LOC104604057%2C transcript variant X1;
XM_010268289.1	product=uncharacterized LOC104604057%2C transcript variant X2;
XM_010268290.1	product=uncharacterized LOC104604058;
XM_010268294.1	product=uncharacterized LOC104604039;
XM_010268296.1	product=alkaline/neutral invertase CINV2-like;
XM_010268307.1	product=protein ASPARTIC PROTEASE IN GUARD CELL 2-like;
XM_010268309.1	product=dehydrodolichyl diphosphate synthase 7-like;
XM_010268310.1	product=protein ASPARTIC PROTEASE IN GUARD CELL 2-like;
XM_010268312.1	product=uncharacterized LOC104604080;
XM_010268313.1	product=uncharacterized LOC104604082;
XM_010268314.1	product=uncharacterized LOC104604083;
XM_010268317.1	product=nuclear distribution protein PAC1-like;
XM_010268320.1	start_range=.,1213666;
XM_010268324.1	product=granule-bound starch synthase 2%2C chloroplastic/amyloplastic-like;
XM_010268325.1	product=uncharacterized LOC104604099;
XM_010268326.1	product=pathogenesis-related protein 1A-like;
XM_010268328.1	product=uncharacterized LOC104604101;
XM_010268331.1	product=luminal-binding protein 5-like;
XM_010268391.1	product=uncharacterized LOC104603357%2C transcript variant X2;
XM_010268392.1	product=21 kDa protein-like;
XM_010269038.1	product=vacuolar protein-sorting-associated protein 37 homolog 1-like;
XM_010269039.1	product=cell differentiation protein RCD1 homolog;
XM_010269040.1	product=uncharacterized LOC104604608%2C transcript variant X1;
XM_010269041.1	product=uncharacterized LOC104604608%2C transcript variant X2;
XM_010269042.1	product=uncharacterized LOC104604608%2C transcript variant X3;
XM_010269044.1	product=uncharacterized LOC104604608%2C transcript variant X4;
XM_010269047.1	product=phosphoglucan phosphatase DSP4%2C amyloplastic%2C transcript variant X1;
XM_010269048.1	product=phosphoglucan phosphatase DSP4%2C amyloplastic%2C transcript variant X2;
XM_010269049.1	product=lysosomal Pro-X carboxypeptidase-like;
XM_010269050.1	product=lysosomal Pro-X carboxypeptidase-like;
XM_010269074.1	product=axoneme-associated protein mst101(3)-like;
XM_010269119.1	product=uncharacterized LOC104603357%2C transcript variant X3;
XM_010269605.1	product=uncharacterized LOC104605016;
XM_010269606.1	product=uncharacterized LOC104605017;
XM_010269608.1	product=F-box protein At5g49610;
XM_010269609.1	product=rhodanese-like domain-containing protein 6;
XM_010269610.1	product=long chain acyl-CoA synthetase 1-like%2C transcript variant X1;
XM_010269611.1	product=long chain acyl-CoA synthetase 1-like%2C transcript variant X2;
XM_010269612.1	product=long chain acyl-CoA synthetase 1-like%2C transcript variant X3;
XM_010269615.1	product=probable pre-mRNA-splicing factor ATP-dependent RNA helicase;
XM_010269630.1	product=uncharacterized LOC104605036;
XM_010269634.1	product=transcription factor bHLH147-like%2C transcript variant X1;
XM_010269635.1	product=transcription factor bHLH147-like%2C transcript variant X2;
XM_010269636.1	product=uncharacterized LOC104605039%2C transcript variant X1;
XM_010269637.1	product=probable WRKY transcription factor 23;
XM_010269638.1	product=peroxidase 40;
XM_010269640.1	product=flowering time control protein FCA-like;
XM_010269641.1	product=flowering time control protein FCA-like%2C transcript variant X1;
XM_010269642.1	product=flowering time control protein FCA-like%2C transcript variant X2;
XM_010269643.1	product=flowering time control protein FCA-like%2C transcript variant X3;
XM_010269644.1	product=flowering time control protein FCA-like%2C transcript variant X4;
XM_010269645.1	product=probable serine/threonine-protein kinase roco5;
XM_010269646.1	product=phytochrome B;
XM_010269647.1	product=ATP-citrate synthase beta chain protein 2;
XM_010269649.1	product=solute carrier family 40 member 3%2C chloroplastic-like%2C transcript variant X1;
XM_010269650.1	product=solute carrier family 40 member 3%2C chloroplastic-like%2C transcript variant X2;
XM_010269652.1	product=solute carrier family 40 member 3%2C chloroplastic-like%2C transcript variant X3;
XM_010269653.1	product=solute carrier family 40 member 3%2C chloroplastic-like%2C transcript variant X4;
XM_010269654.1	product=uncharacterized LOC104605050;
XM_010269660.1	product=peptidyl-prolyl cis-trans isomerase CYP21-4-like%2C transcript variant X1;
XM_010269661.1	product=peptidyl-prolyl cis-trans isomerase CYP21-4-like%2C transcript variant X2;
XM_010269662.1	product=peptidyl-prolyl cis-trans isomerase CYP21-4-like%2C transcript variant X3;
XM_010269663.1	product=peptidyl-prolyl cis-trans isomerase CYP21-4-like%2C transcript variant X4;
XM_010269665.1	product=peptidyl-prolyl cis-trans isomerase CYP21-4-like%2C transcript variant X5;
XM_010269674.1	product=acetyl-CoA acetyltransferase%2C cytosolic 1-like%2C transcript variant X1;
XM_010269676.1	product=acetyl-CoA acetyltransferase%2C cytosolic 1-like%2C transcript variant X2;
XM_010269677.1	product=acetyl-CoA acetyltransferase%2C cytosolic 1-like%2C transcript variant X3;
XM_010269683.1	product=uncharacterized LOC104605067%2C transcript variant X1;
XM_010269684.1	product=uncharacterized LOC104605067%2C transcript variant X2;
XM_010269685.1	product=uncharacterized LOC104605067%2C transcript variant X3;
XM_010269792.1	product=uncharacterized LOC104605153;
XM_010269798.1	product=uncharacterized LOC104605162;
XM_010269799.1	product=transcription factor UPBEAT1-like;
XM_010269801.1	product=glycine-rich cell wall structural protein-like;
XM_010269802.1	product=probable pectinesterase 67;
XM_010269803.1	product=beta-fructofuranosidase%2C cell wall isozyme-like;
XM_010269805.1	product=early nodulin-like protein 2;
XM_010269806.1	product=uncharacterized LOC104605169;
XM_010270180.1	product=uncharacterized LOC104605180;
XM_010271241.1	product=leucine-rich repeat extensin-like protein 5;
XM_010271675.1	product=NAC domain-containing protein 19-like;
XM_010271676.1	product=mitochondrial ribosome-associated GTPase 1%2C transcript variant X1;
XM_010271677.1	product=mitochondrial ribosome-associated GTPase 1%2C transcript variant X2;
XM_010271678.1	product=uncharacterized LOC104606460;
XM_010271679.1	product=aluminum-activated malate transporter 12-like;
XM_010271681.1	product=E3 ubiquitin-protein ligase PUB23-like;
XM_010271682.1	product=plant intracellular Ras-group-related LRR protein 5-like;
XM_010271683.1	product=eyes absent homolog 2;
XM_010271684.1	product=protein LSD1%2C transcript variant X1;
XM_010271685.1	product=protein LSD1%2C transcript variant X2;
XM_010271686.1	product=protein LSD1%2C transcript variant X3;
XM_010271687.1	product=3-hydroxyisobutyryl-CoA hydrolase 1-like%2C transcript variant X1;
XM_010271688.1	product=3-hydroxyisobutyryl-CoA hydrolase 1-like%2C transcript variant X2;
XM_010271689.1	product=uncharacterized LOC104606468;
XM_010271690.1	product=AP-2 complex subunit mu-like;
XM_010271691.1	product=putative DNA-binding protein ESCAROLA%2C transcript variant X1;
XM_010271693.1	product=putative DNA-binding protein ESCAROLA%2C transcript variant X2;
XM_010271694.1	product=putative DNA-binding protein ESCAROLA%2C transcript variant X3;
XM_010271695.1	product=uncharacterized LOC104606471;
XM_010271698.1	product=uncharacterized LOC104606475%2C transcript variant X1;
XM_010271699.1	product=uncharacterized LOC104606475%2C transcript variant X2;
XM_010271700.1	product=acetylornithine deacetylase-like;
XM_010271701.1	product=uncharacterized LOC104606479;
XM_010271702.1	product=uncharacterized LOC104606480%2C transcript variant X1;
XM_010271704.1	product=uncharacterized LOC104606480%2C transcript variant X2;
XM_010271705.1	product=uncharacterized LOC104606480%2C transcript variant X3;
XM_010271706.1	product=uncharacterized LOC104606480%2C transcript variant X4;
XM_010271707.1	product=uncharacterized LOC104606480%2C transcript variant X5;
XM_010271708.1	product=uncharacterized LOC104606480%2C transcript variant X6;
XM_010271709.1	product=uncharacterized LOC104606480%2C transcript variant X7;
XM_010271710.1	product=BEACH domain-containing protein lvsA-like%2C transcript variant X1;
XM_010271711.1	product=BEACH domain-containing protein lvsA-like%2C transcript variant X2;
XM_010271722.1	product=uncharacterized LOC104606492;
XM_010271723.1	product=uncharacterized LOC104606493;
XM_010271724.1	product=uncharacterized LOC104606494;
XM_010271898.1	product=probable peroxygenase 4;
XM_010272001.1	product=probable peroxygenase 4;
XM_010272119.1	product=ubiquitin-conjugating enzyme E2 variant 1A-like;
XM_010272343.1	product=cell division cycle-associated 7-like protein%2C transcript variant X1;
XM_010272402.1	product=protein ROOT INITIATION DEFECTIVE 3-like%2C transcript variant X1;
XM_010272403.1	product=protein ROOT INITIATION DEFECTIVE 3-like%2C transcript variant X2;
XM_010272404.1	product=protein ROOT INITIATION DEFECTIVE 3-like%2C transcript variant X3;
XM_010272413.1	product=cell division cycle-associated 7-like protein%2C transcript variant X2;
XM_010272778.1	product=uncharacterized LOC104607175;
XM_010272803.1	product=PHD finger protein MALE STERILITY 1;
XM_010272814.1	product=uncharacterized LOC104607239;
XM_010272821.1	product=65-kDa microtubule-associated protein 6-like%2C transcript variant X1;
XM_010272822.1	product=65-kDa microtubule-associated protein 6-like%2C transcript variant X2;
XM_010272824.1	product=cyclin-J18-like%2C transcript variant X1;
XM_010272825.1	product=cyclin-J18-like%2C transcript variant X2;
XM_010272826.1	product=cyclin-J18-like%2C transcript variant X3;
XM_010272830.1	product=cyclin-H1-1%2C transcript variant X1;
XM_010272831.1	product=cyclin-H1-1%2C transcript variant X2;
XM_010272832.1	product=cyclin-H1-1%2C transcript variant X3;
XM_010272834.1	product=cyclin-H1-1%2C transcript variant X4;
XM_010272840.1	product=coiled-coil domain-containing protein 115-like%2C transcript variant X1;
XM_010272841.1	product=coiled-coil domain-containing protein 115-like%2C transcript variant X2;
XM_010272843.1	product=coiled-coil domain-containing protein 115-like%2C transcript variant X3;
XM_010272844.1	product=coiled-coil domain-containing protein 115-like%2C transcript variant X4;
XM_010272845.1	product=coiled-coil domain-containing protein 115-like%2C transcript variant X5;
XM_010272846.1	product=coiled-coil domain-containing protein 115-like%2C transcript variant X6;
XM_010272847.1	product=coiled-coil domain-containing protein 115-like%2C transcript variant X7;
XM_010272848.1	product=coiled-coil domain-containing protein 115-like%2C transcript variant X8;
XM_010272849.1	product=coiled-coil domain-containing protein 115-like%2C transcript variant X9;
XM_010272850.1	product=proton-coupled amino acid transporter 3-like;
XM_010272853.1	product=annexin D5;
XM_010272856.1	product=uncharacterized LOC104607258%2C transcript variant X1;
XM_010272857.1	product=uncharacterized LOC104607258%2C transcript variant X2;
XM_010272877.1	product=histone-lysine N-methyltransferase setd3;
XM_010272887.1	product=transcription factor HBP-1a-like%2C transcript variant X1;
XM_010272888.1	product=transcription factor HBP-1a-like%2C transcript variant X2;
XM_010272889.1	product=transcription factor HBP-1a-like%2C transcript variant X3;
XM_010272890.1	product=transcription factor HBP-1a-like%2C transcript variant X4;
XM_010272891.1	product=transcription factor HBP-1a-like%2C transcript variant X5;
XM_010272901.1	product=PHD finger-like domain-containing protein 5B%2C transcript variant X1;
XM_010272902.1	product=PHD finger-like domain-containing protein 5B%2C transcript variant X2;
XM_010272904.1	product=PHD finger-like domain-containing protein 5B%2C transcript variant X3;
XM_010272905.1	product=PHD finger-like domain-containing protein 5B%2C transcript variant X4;
XM_010272948.1	product=ethylene-responsive transcription factor RAP2-3-like;
XM_010272950.1	product=uncharacterized LOC104607322;
XM_010272951.1	product=uncharacterized LOC104607324;
XM_010272996.1	product=transmembrane and coiled-coil domain-containing protein 1-like;
XM_010273178.1	product=ankyrin repeat-containing protein At2g01680-like;
XM_010273277.1	product=protein VAC14 homolog;
XM_010273655.1	product=spermidine synthase 1;
XM_010273656.1	product=uncharacterized LOC104607899%2C transcript variant X1;
XM_010273657.1	product=uncharacterized LOC104607899%2C transcript variant X2;
XM_010273746.1	product=GPI ethanolamine phosphate transferase 1%2C transcript variant X1;
XM_010273747.1	product=GPI ethanolamine phosphate transferase 1%2C transcript variant X2;
XM_010273748.1	product=IAA-amino acid hydrolase ILR1-like 2;
XM_010273812.1	product=uncharacterized LOC104607995%2C transcript variant X1;
XM_010273813.1	product=uncharacterized LOC104607995%2C transcript variant X2;
XM_010273814.1	product=uncharacterized LOC104607995%2C transcript variant X3;
XM_010273815.1	product=uncharacterized LOC104607995%2C transcript variant X6;
XM_010273870.1	product=uncharacterized LOC104608026;
XM_010273895.1	product=probable serine/threonine-protein kinase At1g18390;
XM_010273896.1	product=uncharacterized LOC104608044%2C transcript variant X1;
XM_010273897.1	product=uncharacterized LOC104608044%2C transcript variant X2;
XM_010273899.1	product=uncharacterized LOC104608044%2C transcript variant X3;
XM_010273900.1	product=uncharacterized LOC104608044%2C transcript variant X4;
XM_010273901.1	product=uncharacterized LOC104608045%2C transcript variant X1;
XM_010273902.1	product=uncharacterized LOC104608045%2C transcript variant X2;
XM_010273903.1	product=uncharacterized LOC104608045%2C transcript variant X3;
XM_010273904.1	product=pentatricopeptide repeat-containing protein At1g74750-like;
XM_010273905.1	product=uncharacterized LOC104608047;
XM_010273907.1	product=dnaJ homolog subfamily B member 1-like;
XM_010273909.1	product=inositol hexakisphosphate and diphosphoinositol-pentakisphosphate kinase 2-like%2C transcript variant X1;
XM_010273910.1	product=inositol hexakisphosphate and diphosphoinositol-pentakisphosphate kinase 2-like%2C transcript variant X2;
XM_010273925.1	product=putative cyclic nucleotide-gated ion channel 18;
XM_010274731.1	product=putative pentatricopeptide repeat-containing protein At1g09680;
XM_010274805.1	product=transcriptional activator DEMETER-like;
XM_010274806.1	product=DEAD-box ATP-dependent RNA helicase 8%2C transcript variant X2;
XM_010274807.1	product=transcription factor LAF1-like;
XM_010274809.1	product=uncharacterized LOC104608736%2C transcript variant X1;
XM_010274810.1	product=uncharacterized LOC104608736%2C transcript variant X2;
XM_010274811.1	product=uncharacterized LOC104608736%2C transcript variant X3;
XM_010274812.1	product=uncharacterized LOC104608736%2C transcript variant X4;
XM_010274821.1	product=phosphomannomutase-like%2C transcript variant X1;
XM_010274822.1	product=phosphomannomutase-like%2C transcript variant X2;
XM_010274823.1	product=(-)-isopiperitenone reductase;
XM_010274825.1	product=flap endonuclease GEN-like 2%2C transcript variant X1;
XM_010274826.1	product=flap endonuclease GEN-like 2%2C transcript variant X2;
XM_010274827.1	product=methionine adenosyltransferase 2 subunit beta%2C transcript variant X1;
XM_010274829.1	product=methionine adenosyltransferase 2 subunit beta%2C transcript variant X2;
XM_010274830.1	product=methionine adenosyltransferase 2 subunit beta%2C transcript variant X3;
XM_010274836.1	product=protein P21-like;
XM_010274845.1	product=adenosine kinase-like;
XM_010274849.1	product=non-specific phospholipase C4-like%2C transcript variant X1;
XM_010274850.1	product=non-specific phospholipase C4-like%2C transcript variant X2;
[truncated: 178 more rows]

## Sheet: Flower lotus
S1.2 List of the genes under artificial selection in flower lotus
Gene ID	Function Annotation
XM_010245189.1	product=two-component response regulator ARR9-like;
XM_010245190.1	product=protein disulfide-isomerase;
XM_010245191.1	product=uncharacterized LOC104587543%2C transcript variant X1;
XM_010245192.1	product=uncharacterized LOC104587543%2C transcript variant X2;
XM_010258198.1	product=ankyrin repeat-containing protein At5g02620-like;
XM_010262670.1	product=sterol 3-beta-glucosyltransferase UGT80B1;
XM_010264882.1	product=50S ribosomal protein HLP%2C mitochondrial%2C transcript variant X1;
XM_010264883.1	product=50S ribosomal protein HLP%2C mitochondrial%2C transcript variant X2;
XM_010264884.1	product=50S ribosomal protein HLP%2C mitochondrial%2C transcript variant X3;
XM_010264885.1	product=50S ribosomal protein HLP%2C mitochondrial%2C transcript variant X4;
XM_010264887.1	product=CRS2-associated factor 1%2C chloroplastic%2C transcript variant X13;
XM_010264990.1	product=uncharacterized LOC104601597;
XM_010264992.1	product=isoamylase 1%2C chloroplastic;
XM_010264995.1	product=translocase of chloroplast 120%2C chloroplastic-like%2C transcript variant X1;
XM_010264996.1	product=translocase of chloroplast 120%2C chloroplastic-like%2C transcript variant X2;
XM_010264997.1	product=kelch repeat-containing protein At3g27220-like;
XM_010265124.1	product=glutamate receptor 2.7-like;
XM_010267176.1	product=uncharacterized LOC104603202%2C transcript variant X1;
XM_010267177.1	product=uncharacterized LOC104603202%2C transcript variant X3;
XM_010267178.1	product=uncharacterized LOC104603202%2C transcript variant X4;
XM_010270240.1	product=LRR receptor-like serine/threonine-protein kinase EFR;
XM_010272513.1	product=pentatricopeptide repeat-containing protein At3g24000%2C mitochondrial-like;
XM_010274508.1	product=3-oxo-Delta(4%2C5)-steroid 5-beta-reductase%2C transcript variant X2;
XM_010274509.1	product=3-oxo-Delta(4%2C5)-steroid 5-beta-reductase%2C transcript variant X4;

## Sheet: Rhizome lotus
S1.3 List of the genes under artificial selection in rhizome lotus
Gene ID	Function Annotation
XM_010243638.1	product=U-box domain-containing protein 33-like;
XM_010244210.1	product=kinesin-4-like;
XM_010247521.1	product=uncharacterized LOC104589263%2C transcript variant X1;
XM_010247522.1	product=uncharacterized LOC104589263%2C transcript variant X2;
XM_010247523.1	product=serine carboxypeptidase-like 42;
XM_010247545.1	product=transcription factor HEC3-like;
XM_010247895.1	product=expansin-A13-like;
XM_010247902.1	product=protein FAR1-RELATED SEQUENCE 5-like;
XM_010248692.1	product=pentatricopeptide repeat-containing protein At2g01390-like%2C transcript variant X9;
XM_010253715.1	product=uncharacterized LOC104593741;
XM_010257934.1	product=uncharacterized LOC104596682;
XM_010258025.1	product=transmembrane protein 18;
XM_010258079.1	product=uncharacterized LOC104596790;
XM_010258185.1	product=wall-associated receptor kinase 2-like;
XM_010258226.1	product=pentatricopeptide repeat-containing protein At2g39230%2C mitochondrial-like;
XM_010258228.1	product=LRR receptor-like serine/threonine-protein kinase FLS2;
XM_010258236.1	product=uncharacterized LOC104596918;
XM_010260462.1	product=polycomb group protein EMBRYONIC FLOWER 2-like%2C transcript variant X1;
XM_010260463.1	product=polycomb group protein EMBRYONIC FLOWER 2-like%2C transcript variant X2;
XM_010260464.1	product=polycomb group protein EMBRYONIC FLOWER 2-like%2C transcript variant X3;
XM_010260466.1	product=polycomb group protein EMBRYONIC FLOWER 2-like%2C transcript variant X4;
XM_010260467.1	product=uncharacterized LOC104598419;
XM_010263338.1	product=uncharacterized LOC104600412;
XM_010263363.1	product=putative phagocytic receptor 1b;
XM_010264352.1	product=mitochondrial substrate carrier family protein B-like%2C transcript variant X1;
XM_010264353.1	product=mitochondrial substrate carrier family protein B-like%2C transcript variant X2;
XM_010264354.1	product=mitochondrial substrate carrier family protein B-like%2C transcript variant X3;
XM_010264355.1	product=mitochondrial substrate carrier family protein B-like%2C transcript variant X4;
XM_010264356.1	product=mitochondrial substrate carrier family protein B-like%2C transcript variant X5;
XM_010264358.1	product=galactose oxidase;
XM_010264361.1	product=uncharacterized LOC104601139%2C transcript variant X1;
XM_010264362.1	product=uncharacterized LOC104601139%2C transcript variant X2;
XM_010264363.1	product=uncharacterized LOC104601139%2C transcript variant X3;
XM_010264364.1	product=uncharacterized LOC104601139%2C transcript variant X4;
XM_010264365.1	product=uncharacterized LOC104601139%2C transcript variant X5;
XM_010264366.1	product=uncharacterized LOC104601139%2C transcript variant X6;
XM_010264367.1	product=uncharacterized LOC104601139%2C transcript variant X7;
XM_010268589.1	product=beta-adaptin-like protein C;
XM_010268590.1	product=probable nucleoredoxin 2;
XM_010269951.1	product=TBC1 domain family member 22B;
XM_010270247.1	product=uncharacterized LOC104605468;
XM_010271532.1	product=calcineurin B-like protein 1;
XM_010271551.1	product=uncharacterized LOC104606391;
XM_010271552.1	product=60S ribosomal protein L37a;
XM_010271969.1	product=chloroplast processing peptidase-like;
XM_010272218.1	product=uncharacterized LOC104606828;
XM_010272219.1	product=uncharacterized LOC104606829;
XM_010272435.1	product=squamous cell carcinoma antigen recognized by T-cells 3-like;
XM_010272442.1	product=phytoene synthase 2%2C chloroplastic;
XM_010272451.1	product=protein ACCUMULATION AND REPLICATION OF CHLOROPLASTS 3;
XM_010272502.1	product=ubiquitin-like protein ATG12%2C transcript variant X1;
XM_010272503.1	product=ubiquitin-like protein ATG12%2C transcript variant X2;
XM_010272504.1	product=ubiquitin-like protein ATG12%2C transcript variant X3;
XM_010272505.1	product=ubiquitin-like protein ATG12%2C transcript variant X4;
XM_010272506.1	product=ubiquitin-like protein ATG12%2C transcript variant X5;
XM_010272523.1	product=organic cation/carnitine transporter 1;
XM_010272525.1	product=collagen alpha-2(I) chain-like;
XM_010272887.1	product=transcription factor HBP-1a-like%2C transcript variant X1;
XM_010272888.1	product=transcription factor HBP-1a-like%2C transcript variant X2;
XM_010272889.1	product=transcription factor HBP-1a-like%2C transcript variant X3;
XM_010272890.1	product=transcription factor HBP-1a-like%2C transcript variant X4;
XM_010272891.1	product=transcription factor HBP-1a-like%2C transcript variant X5;
XM_010274602.1	product=transmembrane emp24 domain-containing protein p24delta3-like;
XM_010276842.1	product=glycine-rich protein A3-like%2C transcript variant X1;
XM_010276843.1	product=glycine-rich protein A3-like%2C transcript variant X2;
XM_010277971.1	product=transcriptional activator Myb-like;
XM_010279030.1	product=ADP-ribosylation factor GTPase-activating protein AGD4-like%2C transcript variant X1;
XM_010279031.1	product=ADP-ribosylation factor GTPase-activating protein AGD4-like%2C transcript variant X2;
XM_010279032.1	product=ADP-ribosylation factor GTPase-activating protein AGD4-like%2C transcript variant X3;
XM_010279307.1	product=phytochromobilin:ferredoxin oxidoreductase%2C chloroplastic%2C transcript variant X1;
XM_010279308.1	product=phytochromobilin:ferredoxin oxidoreductase%2C chloroplastic%2C transcript variant X2;
XM_010279309.1	product=phytochromobilin:ferredoxin oxidoreductase%2C chloroplastic%2C transcript variant X3;
XM_010279310.1	product=triacylglycerol lipase SDP1-like;
XM_010279340.1	product=uncharacterized LOC104612034;
XM_010279435.1	product=pyruvate decarboxylase 1;
XM_010279786.1	product=inhibitor of trypsin and hageman factor-like;
XM_010280705.1	product=zinc finger A20 and AN1 domain-containing stress-associated protein 5-like;
