# Supplementary material for: Comparative population genomics reveals genetic divergence and selection in lotus, Nelumbo nucifera
Source: BMC Genomics. 2020 Feb 11;21:146. doi: 10.1186/s12864-019-6376-8 (PMC7014656; doi:10.1186/s12864-019-6376-8)
Supplement: Supplementary file 18 — Additional file 18: Dataset S2. The lists of the genes at 1% level as signals under artificial selection in cultivated lotus groups. [file 12864_2019_6376_MOESM18_ESM.xlsx]

## Sheet: Seed lotus
S2.1 List of the genes under artificial selection in seed lotus
Gene ID	Function Annotation
XM_010266387.2	product=geranylgeranyl pyrophosphate synthase%2C chloroplastic/chromoplastic-like;
XM_010266483.2	product=protein BCCIP homolog%2C transcript variant X1;
XM_010252757.2	product=uncharacterized LOC104593076%2C transcript variant X1;
XM_010253062.1	product=naringenin%2C2-oxoglutarate 3-dioxygenase;
XM_010253151.2	product=ribosome-binding factor PSRP1%2C chloroplastic;
XM_010254159.2	product=UPF0160 protein C694.04c;
XM_010254171.2	product=ras-related protein RABA3;
XM_010257281.1	product=uncharacterized LOC104596210%2C transcript variant X1;
XM_010258382.2	product=protein IQ-DOMAIN 31-like;
XM_010259101.2	product=uncharacterized CRM domain-containing protein At3g25440%2C chloroplastic-like%2C transcript variant X1;
XM_010266863.2	product=uncharacterized LOC104602979;
XM_010259684.2	product=thioredoxin-like 1-1%2C chloroplastic;
XM_010259791.2	product=transcription factor MYB34-like;
XM_010261094.2	product=nipped-B-like protein%2C transcript variant X2;
XM_010263527.2	product=EVI5-like protein%2C transcript variant X1;
XM_010250341.2	product=uncharacterized LOC104591497%2C transcript variant X1;
XM_010250605.2	product=lipoxygenase 6%2C chloroplastic;
XM_010250708.2	product=F-box protein At1g67340-like%2C transcript variant X2;
XM_010250730.2	product=non-specific lipid transfer protein GPI-anchored 1-like;
XM_010250875.2	product=uncharacterized LOC104591825%2C transcript variant X1;
XM_010250907.2	product=auxin response factor 2-like%2C transcript variant X2;
XM_010250913.2	product=putative pentatricopeptide repeat-containing protein At2g01510%2C transcript variant X3;
XM_010250910.2	product=putative pentatricopeptide repeat-containing protein At2g01510%2C transcript variant X1;
XM_010250876.1	product=uncharacterized LOC104591825%2C transcript variant X2;
XM_010250707.2	product=F-box protein At1g67340-like%2C transcript variant X1;
XM_010250932.2	product=heme-binding protein 2-like;
XM_010250934.2	product=histone-lysine N-methyltransferase%2C H3 lysine-9 specific SUVH4%2C transcript variant X2;
XM_010251097.2	product=NADH dehydrogenase [ubiquinone] 1 alpha subcomplex subunit 2;
XM_010252935.2	product=40S ribosomal protein S23-like;
XM_010259723.2	product=transcription initiation factor TFIID subunit 8-like;
XM_010259724.2	product=cell division control protein 48 homolog B;
XM_010259727.2	product=asparagine synthetase domain-containing protein 1%2C transcript variant X3;
XM_010259726.2	product=asparagine synthetase domain-containing protein 1%2C transcript variant X2;
XM_010259725.2	product=asparagine synthetase domain-containing protein 1%2C transcript variant X1;
XM_010259731.2	product=uncharacterized LOC104597932;
XM_010266847.2	product=cytokinin hydroxylase-like;
XM_010266876.2	product=aluminum-activated malate transporter 9;
XM_010267059.2	product=protein PLANT CADMIUM RESISTANCE 7-like;
XM_010266926.2	product=mediator of RNA polymerase II transcription subunit 25;
XM_010266933.2	product=uncharacterized LOC104603025;
XM_010266971.2	product=charged multivesicular body protein 1-like;
XM_010267263.2	product=early nodulin-like protein 1;
XM_010267264.2	product=early nodulin-like protein 1;
XM_010267324.2	product=micronuclear linker histone polyprotein-like%2C transcript variant X2;
XM_010267325.2	product=NADP-dependent glyceraldehyde-3-phosphate dehydrogenase;
XM_010268169.2	product=histone H3-like centromeric protein HTR12%2C transcript variant X2;
XM_010268168.2	product=histone H3-like centromeric protein HTR12%2C transcript variant X1;
XM_010268172.2	product=protein PXR1-like;
XM_010268173.2	product=KAT8 regulatory NSL complex subunit 3;
XM_010268192.1	product=cyclic nucleotide-gated ion channel 1-like;
XM_010268199.2	product=putative RING-H2 finger protein ATL21A;
XM_010268221.2	product=protein BOBBER 1;
XM_010268223.1	product=O-acyltransferase WSD1-like%2C transcript variant X1;
XM_010268224.1	product=O-acyltransferase WSD1-like%2C transcript variant X2;
XM_010268230.2	product=probable pectinesterase/pectinesterase inhibitor 34;
XM_010268282.1	product=protein kish-like;
XM_010268283.1	product=signal recognition particle 19 kDa protein;
XM_010269605.2	product=uncharacterized LOC104605016;
XM_010269609.2	product=rhodanese-like domain-containing protein 6;
XM_010269610.2	product=long chain acyl-CoA synthetase 1-like%2C transcript variant X1;
XM_010269612.2	product=long chain acyl-CoA synthetase 1-like%2C transcript variant X3;
XM_010269611.2	product=long chain acyl-CoA synthetase 1-like%2C transcript variant X2;
XM_010271690.2	product=AP-2 complex subunit mu-like;
XM_010271694.2	product=putative DNA-binding protein ESCAROLA%2C transcript variant X3;
XM_010271691.2	product=putative DNA-binding protein ESCAROLA%2C transcript variant X1;
XM_010272803.1	product=PHD finger protein MALE STERILITY 1;
XM_010272814.2	product=uncharacterized LOC104607239;
XM_010274811.2	product=uncharacterized LOC104608736%2C transcript variant X3;
XM_010274809.2	product=uncharacterized LOC104608736%2C transcript variant X1;
XM_010274810.2	product=uncharacterized LOC104608736%2C transcript variant X2;
XM_010274860.2	product=transcription factor MYC2-like%2C transcript variant X2;
XM_010274861.2	product=transcription factor MYC2-like%2C transcript variant X3;
XM_010274885.1	start_range=.,2727056;
XM_010275935.2	product=3-ketoacyl-CoA synthase 11-like;
XM_010275940.2	product=GDP-mannose 3%2C5-epimerase 2;
XM_010278242.2	product=pto-interacting protein 1-like;
XM_010278518.1	product=inactive poly [ADP-ribose] polymerase RCD1%2C transcript variant X1;
XM_010278521.2	product=probable inactive shikimate kinase like 2%2C chloroplastic%2C transcript variant X1;
XM_010278522.2	product=probable inactive shikimate kinase like 2%2C chloroplastic%2C transcript variant X2;
XM_010281171.2	product=transcription factor DIVARICATA%2C transcript variant X2;
XM_010281181.2	product=uncharacterized LOC104613389;
XM_010247904.2	product=autophagy protein 5%2C transcript variant X1;
XM_010247905.1	product=autophagy protein 5%2C transcript variant X2;
XM_010249614.1	product=uncharacterized LOC104590859;

## Sheet: Flower lotus
S2.2 List of the genes under artificial selection in flower lotus
Gene ID	Function Annotation
XM_010267176.2	product=uncharacterized LOC104603202%2C transcript variant X1;
XM_010267178.2	product=uncharacterized LOC104603202%2C transcript variant X4;
XM_010267177.2	product=uncharacterized LOC104603202%2C transcript variant X3;

## Sheet: Rhizome lotus
S2.3 List of the genes under artificial selection in rhizome lotus
Gene ID	Function Annotation
XM_010258185.1	product=wall-associated receptor kinase 2-like;
XM_010272219.2	product=uncharacterized LOC104606829;
XM_010272435.2	product=squamous cell carcinoma antigen recognized by T-cells 3-like;
XM_010279307.2	product=phytochromobilin:ferredoxin oxidoreductase%2C chloroplastic%2C transcript variant X1;
XM_010279308.2	product=phytochromobilin:ferredoxin oxidoreductase%2C chloroplastic%2C transcript variant X2;
